# Supplementary material for: A Genome-Scale Metabolic Reconstruction of Mycoplasma genitalium, iPS189
Source: PLoS Comput Biol. 2009 Feb 13;5(2):e1000285. doi: 10.1371/journal.pcbi.1000285 (PMC2633051; doi:10.1371/journal.pcbi.1000285)
Supplement: Table S2 — Composition of the biomass equation (0.03 MB XLS) [file pcbi.1000285.s002.xls]

## Sheet: Biomass
abbreviation	name	mmol/gDW		charged tRNA		uncharged tRNA (product)
ala-L	L-Alanine	0.2669		alatrna	0.2669	trnaala
arg-L	L-Arginine	0.193		argtrna	0.193	trnaarg
asn-L	L-Asparagine	0.148		asntrna	0.148	trnaasn
asp-L	L-Aspartate	0.148		asptrna	0.148	trnaasp
cys-L	L-Cysteine	0.0567		cystrna	0.0567	trnacys
gln-L	L-Glutamine	0.2603		glntrna		not in model; forms trnaglu
glu-L	L-Glutamate	0.2604		glutrna	0.5207	trnaglu
gly	Glycine	0.4083		glytrna	0.4083	trnagly
his-L	L-Histidine	0.0817		histrna	0.0817	trnahis
ile-L	L-Isoleucine	0.2699		iletrna	0.2699	trnaile
leu-L	L-Leucine	0.3464		leutrna	0.3464	trnaleu
lys-L	L-Lysine	0.3231		lystrna	0.3231	trnalys
met-L	L-Methionine	0.1133		mettrna	0.119	trnamet
phe-L	L-Phenylalanine	0.1759		phetrna	0.1759	trnaphe
pro-L	L-Proline	0.1606		protrna	0.1606	trnapro
ser-L	L-Serine	0.2162		sertrna	0.2162	trnaser
thr-L	L-Threonine	0.1863		thrtrna	0.1863	trnathr
trp-L	L-Tryptophan	0.0543		trptrna	0.0543	trnatrp
tyr-L	L-Tyrosine	0.1108		tyrtrna	0.1108	trnatyr
val-L	L-Valine	0.3067		valtrna	0.3067	trnaval
fmet-L	N-Formylmethionine	0.0057		fmettrna		not in model; forms trnamet
atp**	AMP (ATP)	0.03131
gtp	GMP (GTP)	0.023636
ctp	CMP (CTP)	0.014592
utp	UMP (UTP)	0.02573
datp	dAMP (dATP)	0.01426
dgtp	dGMP (dGTP)	0.006612
dctp	dCMP (dCTP)	0.006612
dttp	dTMP (dTTP)	0.014198
ca2	Ca	0.0032
cl	Chloride	0.00473719
cobalt2	Co2+	0.00315813
cu2	Cu2+	0.00315813
fe2	Fe2+	0.00710578
fe3	Fe3+	0.0034
k	K	0.7063
mg2	Mg	0.1017
mn2	Mn2+	0.00315813
mobd	Mo	0.00315813
nh4	Ammonium	0.011843
so4	Sulfate	0.00394766
zn2	Zn2+	0.00315813
pi**	Phosphate	0.0144
ppi**	Diphospate	0.0009
10fthf	10-Formyltetrahydrofolate **	0.0004
amet	S-Adenosyl-L-methionine	0.000223333
coa	Coenzyme A	0.0005762
fad	FAD	0.000223333
mlthf	5,10-Methylenetetrahydrofolate	0.000223333
mql7	Menaquinol 7	0.0003
nad	NAD	0.0162
nadp	NADP	0.0009
ptrc	Putrescine	0.035
pydx5p	Pyridoxal 5'-phosphate	0.000223333
ribflv	Riboflavin	0.000223333
spmd	Spermidine	0.007
thf	5,6,7,8-Tetrahydrofolate	0.000223333
thmpp	Thiamine diphosphate	0.000223333
tcam	minor teichoic acid (acetylgalactosamine glucose phosphate, n=30)	0.0005
teich-45	teichuronic acid (GlcA + GalNac, 45 repeating unit)	0.0002
t12dg	triglucosyl-1,2 diacylglycerol	0.0002
atp**		9.6578
h2o**		9.6578
atp**		9.68911
h2o**		5.5653
Products
maintenance		9.6578	adp			Maintenace from E. coli used (Feist et al 2007), except adjusted to remove recharing costs that are now explict in the model
maintenance		9.6578	h			Quantifiable costs
maintenance		9.6578	pi**			Macromolecular costs
sum of dNTPs		0.041682	ppi**				wt %	tot mmol	mmol ~P / mmol	Reference	total
sum of NTPs		0.095268	ppi**			protein		4.0925	4.32395	NH2	9.51077
sum of AA		4.0925	h2o**			RNA		0.095268	1.36527	NH2	0.130066
NT difference / dNT difference / ions		0.13605	ppi**			DNA		0.041682	0.406349	NH2	0.0169374
maintenance / ions		9.6434	pi**							total	9.6578
Biomass [c] : (0.2669) alatrna + (0.193) argtrna + (0.148) asntrna + (0.148) asptrna + (0.0567) cystrna + (0.2603) glntrna + (0.2604) glutrna + (0.4083) glytrna + (0.0817) histrna + (0.2699) iletrna + (0.3464) leutrna + (0.3231) lystrna + (0.1133) mettrna + (0.1759) phetrna + (0.1606) protrna + (0.2162) sertrna + (0.1863) thrtrna + (0.0543) trptrna + (0.1108) tyrtrna + (0.3067) valtrna + (0.0057)…
	MG026 and MG070 and MG081 and MG082 and MG083 and MG087 and MG088 and MG089 and MG090 and MG092 and MG093 and MG106 and MG142 and MG150 and MG151 and MG152 and MG153 and MG154 and MG155 and MG156 and MG157 and MG158 and MG159 and MG160 and MG161 and MG162 and MG163 and MG164 and MG165 and MG166 and MG167 and MG168 and MG169 and MG172 and MG173 and MG174 and MG175 and MG176 and MG178 and MG196 and…
