# Supplementary material for: A Genome-Scale Metabolic Reconstruction of Mycoplasma genitalium, iPS189
Source: PLoS Comput Biol. 2009 Feb 13;5(2):e1000285. doi: 10.1371/journal.pcbi.1000285 (PMC2633051; doi:10.1371/journal.pcbi.1000285)
Supplement: Table S3 — Gene content of the model during each step of the reconstruction (0.05 MB XLS) [file pcbi.1000285.s003.xls]

## Sheet: Sheet1
Locus	In vivo growth	Metabolic?	In automodel?	automodel rxns	Initial model	GapFill	GrowMatch
MG001		N
MG002	G	N
MG003		N
MG004		N
MG005			Y	SERTRS	Y
MG006			Y	DTMPK, URIDK3	Y
MG007		N
MG008
MG009	G	N
MG010	G	N
MG011	G
MG012	G
MG013			Y	MTHFD, MTHFC	Y
MG014
MG015
MG018	G	N
MG019		N
MG020
MG021			Y	METTRS	Y
MG022		N
MG023			Y	FBA, FBA2, INSCR	Y
MG024	G
MG025			Y	TECA4S_BS	Y
MG026			Y	PROTSYN_Hin	P
MG027		N
MG028
MG029
MG030			Y	UPPRT	Y
MG031		N
MG032	G
MG033	G				Y
MG034					Y
MG035			Y	HISTRS	Y
MG036			Y	ASPTRS	Y
MG037						ADDED
MG038			Y	GLYK	Y
MG039	G
MG040	G
MG041					Y ADD GPR
MG042					Y ADD GPR
MG043					Y ADD GPR
MG044			Y	SPMDabc, PTRCabc	Y
MG045
MG046
MG047			Y	METAT	Y
MG048		N
MG049			Y	PUNP3, PUNP6, PUNP4, PUNP1, PUNP5, PUNP7, PUNP2	Y
MG050			Y	DRPAr	Y
MG051	G		Y	DURIPP, PYNP1r, TMDPP, PYNP2	Y
MG052			Y	CYTD, DCYTD	Y
MG053			Y	PMANM	Y
MG054		N
MG055		N
MG473					P
MG474
MG056	G
MG057		N
MG058			Y	PRPPS	Y
MG059		N
MG060
MG061	G
MG062	G		Y	FRUpts	Y
MG063	G		Y	F1PK	Y
MG064
MG065
MG066	G		Y	TKT1, TKT2	Y
MG067	G
MG068
MG069			Y	GLCpts	Y
MG070			Y	PROTSYN_Hin, PROTSYN_Eco	P
MG071			Y	CA2abc1	Y
MG072		N
MG073		N
MG074
MG075			Y	TEICH45	Y
MG076
MG077			Y	NIabc	Y ADD GRP for DIPEP
MG078			Y	DIPEPabc3, DIPEPabc7, DIPEPabc11, DIPEPabc1, DIPEPabc10, DIPEPabc9, DIPEPabc4, DIPEPabc2, DIPEPabc12, DIPEPabc13, DIPEPabc8, DIPEPabc15, DIPEPabc5, DIPEPabc6, DIPEPabc14	Y
MG079			Y	NIabc	Y ADD GRP for DIPEP
MG080					Y ADD GPR
MG081			Y	PROTSYN_Hin, PROTSYN_Eco	P
MG082			Y	PROTSYN_Hin, PROTSYN_Eco	P
MG083			Y	PROTSYN_Hin	P
MG084
MG085
MG086		N
MG087			Y	PROTSYN_Hin, PROTSYN_Eco	P
MG088			Y	PROTSYN_Hin, PROTSYN_Eco	P
MG089			Y	PROTSYN_Eco	P
MG090					P
MG091		N
MG092			Y	PROTSYN_Hin, PROTSYN_Eco	P
MG093					P
MG094		N
MG095
MG096	G
MG097		N
MG098						ADDED
MG099						ADDED
MG100						ADDED
MG101
MG102			Y	TRDR	Y
MG103	G
MG476
MG104		N
MG105
MG106					P
MG107			Y	GK2, GK1, DGK1	Y
MG108
MG109
MG110	G
MG111			Y	G6PI, PGI	Y
MG112	G		Y	RPE	Y
MG113			Y	ASNTRS	Y
MG114	G		Y	PGSA_EC	Y (renamed CDGPT)
MG115	G	N
MG116	G
MG117
MG118			Y	UAG4E, UDPG4E	Y
MG119			Y	GALabc	Y
MG120
MG121	G
MG122		N
MG123
MG124					Y
MG125
MG126			Y	TRPTRS	Y
MG127
MG128						ADDED
MG129
MG130
MG131	G
MG132
MG133
MG134	G
MG135
MG136			Y	LYSTRS	Y
MG137			Y	UDPGALM	Y
MG138	G		Y	PROTSYN_Eco	P		removed
MG139
MG140	G
MG141		N
MG477
MG142			Y	PROTSYN_Hin	P
MG143		N
MG144
MG145			Y	FMNATr, RBFK	Y
MG146
MG147
MG148
MG149	G
MG478
MG150			Y	PROTSYN_Hin, PROTSYN_Eco	P
MG151			Y	PROTSYN_Hin, PROTSYN_Eco	P
MG152			Y	PROTSYN_Hin, PROTSYN_Eco	P
MG153					P
MG154			Y	PROTSYN_Hin, PROTSYN_Eco	P
MG155			Y	PROTSYN_Hin, PROTSYN_Eco	P
MG156			Y	PROTSYN_Hin, PROTSYN_Eco	P
MG157			Y	PROTSYN_Hin, PROTSYN_Eco	P
MG158			Y	PROTSYN_Hin, PROTSYN_Eco	P
MG159					P
MG160					P
MG161			Y	PROTSYN_Hin, PROTSYN_Eco	P
MG162					P
MG163			Y	PROTSYN_Hin, PROTSYN_Eco	P
MG164					P
MG165			Y	PROTSYN_Hin, PROTSYN_Eco	P
MG166			Y	PROTSYN_Hin, PROTSYN_Eco	P
MG167					P
MG168			Y	PROTSYN_Hin, PROTSYN_Eco	P
MG169			Y	PROTSYN_Hin, PROTSYN_Eco	P
MG170		N
MG171			Y	ADK1, DADK, ADK2	Y
MG172					P
MG173			Y	PROTSYN_Hin	P
MG174					P
MG175			Y	PROTSYN_Hin, PROTSYN_Eco	P
MG176			Y	PROTSYN_Hin, PROTSYN_Eco	P
MG177		N
MG178			Y	PROTSYN_Hin, PROTSYN_Eco	P
MG179			Y	Coabc	Y
MG180			Y	Coabc	Y
MG181					Y ADD GPR
MG182
MG183	G
MG184		N
MG185	G
MG186
MG187			Y	GLYC3Pabc	Y
MG188			Y	GLYC3Pabc	Y
MG189					Y ADD GPR with above
MG190
MG191		N
MG192		N
MG194			Y	PHETRS	Y
MG195					Y ADD GRP with above
MG196			Y	PROTSYN_Eco	P
MG197					P
MG198			Y	PROTSYN_Hin, PROTSYN_Eco	P
MG199		N
MG200		N
MG201		N
MG202
MG203		N
MG204		N
MG205		N
MG206
MG207	G
MG208
MG209			Y	PSUDS	Y
MG210	G	N
MG480
MG481					P
MG211
MG482					Y
MG212			Y	AGPAT	Y
MG213	G	N
MG214	G	N
MG215			Y	PFK	Y
MG216			Y	PYK	Y
MG217		N
MG218		N
MG491
MG219
MG220	G
MG221		N
MG222
MG223
MG224		N
MG225
MG226	G		Y	PTRCORNt7, PTRCt2	Y
MG227	G		Y	TMDS	Y
MG228			Y	DHFR, DHFOR2, DHFOR3	Y
MG229					Y ADD GPR
MG230					Y ADD GPR
MG231			Y	RNDR3	Y
MG232					P
MG233
MG234			Y	PROTSYN_Hin, PROTSYN_Eco	P
MG235		N
MG236
MG237	G		Y	BUTKr	removed
MG238	G	N
MG239		N
MG240			Y	NNATr, NMNATr	Y
MG241
MG242
MG243
MG244	G	N
MG245
MG246
MG247
MG248	G
MG249		N
MG250		N
MG251			Y	GLYTRS	Y
MG252	G
MG253			Y	CYSTRS	Y
MG254			Y	NADDP	removed
MG255	G
MG494
MG256	G
MG257					P
MG258			Y	PROTSYN_Hin	P
MG259						ADDED
MG260	G		Y	G3PD4	Y
MG261		N
MG262		N
MG498	G	N
MG263
MG264	G
MG265
MG266			Y	LEUTRS	Y
MG267
MG268	G
MG269	G
MG270
MG271	G		Y	AKGD	Y
MG272
MG273			Y	PDH	Y
MG274					Y ADD GPR
MG275			Y	NADH5	Y
MG276			Y	ADPT	Y
MG277
MG278			Y	GTPDPK	removed
MG279	G
MG280	G
MG281	G		Y	THRD_L	removed
MG282		N
MG283			Y	PROTRS	Y
MG284	G
MG285	G
MG286	G
MG287
MG288	G
MG289	G
MG290	G
MG291	G
MG505
MG292			Y	ALATRS	Y
MG293	G
MG294	G
MG295
MG296
MG297		N
MG298	G	N
MG299			Y	PTAr, PBUTT, PTA2r	Y
MG300			Y	PGK	Y
MG301			Y	GAPD	Y
MG302					Y ADD GRP with below		removed
MG303			Y	Coabc	Y		removed
MG304			Y	Coabc	Y		removed
MG305		N
MG306
MG307
MG308		N
MG309
MG310
MG311			Y	PROTSYN_Hin, PROTSYN_Eco	P
MG312		N
MG313
MG314
MG315	G	N
MG316	G
MG317		N
MG318		N
MG319
MG320
MG321
MG322
MG323			Y	Kt2i	Y
MG515
MG324
MG325					P
MG326
MG327
MG328	G
MG329
MG330			Y	URIDK1, CYTK1, CYTK2, URIDK2	Y
MG331
MG332
MG333
MG334			Y	VALTRS	Y
MG335
MG516
MG517
MG336
MG337
MG338
MG339	G	N
MG340		N
MG341		N
MG342
MG343	G
MG344
MG345			Y	ILETRS	Y
MG346	G
MG347
MG348
MG349
MG350
MG521
MG351					Y
MG352	G	N
MG353
MG354
MG355	G	N
MG356			Y	CHOLK	Y
MG357			Y	PPAK, ACKr	Y
MG358	G	N
MG359	G	N
MG360	G	N
MG361					P
MG362			Y	PROTSYN_Hin, PROTSYN_Eco	P
MG363					P
MG522					P
MG364
MG365					Y
MG366
MG367	G	N
MG368
MG369
MG370	G		Y	PSUDS	Y
MG371
MG372			Y	THZPSN	Y
MG373
MG374
MG375			Y	THRTRS	Y
MG376
MG377
MG378					Y
MG379		N
MG380	G	N
MG381
MG382			Y	URIK2, CYTDK2, CYTDK3, CYTDK1, URIK1, URIK3	Y
MG383			Y	NADS1	Y
MG384					Y
MG524
MG385	G
MG386		N
MG387
MG388
MG389
MG390	G
MG391
MG392		N
MG393		N
MG394			Y	GHMT	Y
MG395
MG396			Y	RPI	Y
MG397	G
MG398	G				Y
MG399			Y	ATPS4r	Y
MG400			Y	ATPS4, ATPS3r	Y
MG401			Y	ATPS4, ATPS3r	Y
MG402					Y
MG403			Y	ATPS4r	Y
MG404			Y	ATPSm	Y
MG405			Y	ATPS4, ATPS3r	Y
MG406
MG407			Y	ENO	Y
MG408	G		Y	METSR-S1, METSR-S2	Y
MG409
MG410	G		Y	PIabc	Y
MG411	G		Y	PIabc	Y
MG412	G
MG414	G
MG525	G
MG417			Y	PROTSYN_Hin, PROTSYN_Eco	P
MG418			Y	PROTSYN_Hin, PROTSYN_Eco	P
MG419		N
MG421
MG422
MG423			Y	PFLi	removed
MG424					P
MG425		N
MG426					P
MG427
MG428	G
MG429			Y	GAMpts, ACGApts, SUCpts, MANpts, SALCpts, TREpts, MNLpts, GLCpts, MALTpts, CELBpts, ARBTpts, FRUpts	Y
MG430			Y	PGM	Y
MG431			Y	TPI	Y
MG432			Y	5AOPt2, GABAt2	removed
MG433			Y	PROTSYN_Eco	P
MG434			Y	URIDK1, URIDK2	Y
MG435			Y	PROTSYN_Hin	P
MG437	G
MG438	G
MG439			Y	PGDH	removed
MG440
MG441
MG442
MG443
MG444			Y	PROTSYN_Hin, PROTSYN_Eco	P
MG445
MG446					P
MG447
MG448			Y	METSR-R1, METSR-R2	Y
MG449	G
MG450
MG451			Y	PROTSYN_Eco	P
MG452	G
MG453					Y
MG454	G
MG455			Y	TYRTRS	Y
MG456	G
MG457
MG458			Y	HXPRTr, GUAPRTr	Y
MG459
MG460	G		Y	LDH2, LDH_L	Y
MG461
MG462			Y	GLUTRS	Y
MG463	G		Y	OHPHM6n	Y
MG464		N
MG465		N
MG466					P
MG467
MG468
MG526
MG469		N
MG470
	Experimental data from Glass et al 2006.				P = added as part of protein machinery
	G = Growth
	Empty = No growth
