# Supplementary material for: A Genome-Scale Metabolic Reconstruction of Mycoplasma genitalium, iPS189
Source: PLoS Comput Biol. 2009 Feb 13;5(2):e1000285. doi: 10.1371/journal.pcbi.1000285 (PMC2633051; doi:10.1371/journal.pcbi.1000285)
Supplement: Table S4 — Components included in modified C5 medium (0.02 MB XLS) [file pcbi.1000285.s004.xls]

## Sheet: Sheet1
L-Ala	L-Trp	DL-Thioctic acid
L-Arg	L-Tyr	Coenzyme A
L-Asn	L-Val	BSA
L-Cys	L-Asp	Riboflavin
Gly	Cholesterol	Glucose
L-Gln	Palmitic acid	Folic acid
L-Glu	Oleic acid	Biotin
L-His	NaPO4	Guanine
L-Ile	NaCl	Uracil
L-Leu	KCl	Cytosine
L-Lys	MgSO4	Adenine
L-Met	Glycerol	Deoxyguanosine
L-Phe	Spermine	Deoxythymidine
L-Pro	Nicotinic acid	Deoxycytidine
L-Ser	Thiamin	Deoxyadenosine
L-Thr	Pyridoxamine	Thymine
Components in C9 medium which is based on C5 medium. Components in bold were not present in C5 medium, but were added to C9 medium. The component in italics was present in C5 but removed from C9, since it was “replaced” by deoxythymidine.
