# Supplementary material for: A Genome-Scale Metabolic Reconstruction of Mycoplasma genitalium, iPS189
Source: PLoS Comput Biol. 2009 Feb 13;5(2):e1000285. doi: 10.1371/journal.pcbi.1000285 (PMC2633051; doi:10.1371/journal.pcbi.1000285)
Supplement: Text S1 — iPS189 in SBML format (0.02 MB ZIP) [file pcbi.1000285.s005.zip]

Archive with 1 entries (1 files):
- iPS189.xml
