# Supplementary material for: A Genome-Scale Metabolic Reconstruction of Mycoplasma genitalium, iPS189
Source: PLoS Comput Biol. 2009 Feb 13;5(2):e1000285. doi: 10.1371/journal.pcbi.1000285 (PMC2633051; doi:10.1371/journal.pcbi.1000285)
Supplement: Text S1 — iPS189 in SBML format (0.02 MB ZIP) [file pcbi.1000285.s005.zip › iPS189.xml]

<?xml version="1.0" encoding="UTF-8"?>
<sbml xmlns="http://www.sbml.org/sbml/level2" level="2" version="1" xmlns:html="http://www.w3.org/1999/xhtml">
<model id="iPS189" name="iPS189">
	<notes>
		<html:p>A genome-scale metabolic reconstruction of Mycoplasma genitalium, iPS189 </html:p>
		<html:p>Patrick F. Suthers, Madhukar S. Dasika, Vinay Satish Kumar, Gennady Denisov, John I. Glass, and Costas D. Maranas</html:p>
	</notes>
<listOfCompartments>
	<compartment id="Extra_organism"/>
	<compartment id="Cytosol" outside="Extra_organism"/>
</listOfCompartments>
<listOfSpecies>
	<species id="M_10fthf_c" name="M_10_Formyltetrahydrofolate_C20H21N7O7" compartment="Cytosol" charge="-2" boundaryCondition="false"/>
	<species id="M_12dag3p_c" name="M_1_2_Diacyl_sn_glycerol_3_phosphate_C5H5O8PR2" compartment="Cytosol" charge="-2" boundaryCondition="false"/>
	<species id="M_12dgr_c" name="M_1_2_Diacylglycerol_C5H6O5R2" compartment="Cytosol" charge="0" boundaryCondition="false"/>
	<species id="M_13dpg_c" name="M_3_Phospho_D_glyceroyl_phosphate_C3H4O10P2" compartment="Cytosol" charge="-4" boundaryCondition="false"/>
	<species id="M_1ag3p_c" name="M_1_Acyl_sn_glycerol_3_phosphate_C4H6O7PR" compartment="Cytosol" charge="-2" boundaryCondition="false"/>
	<species id="M_2dr1p_c" name="M_2_Deoxy_D_ribose_1_phosphate_C5H9O7P" compartment="Cytosol" charge="-2" boundaryCondition="false"/>
	<species id="M_2dr5p_c" name="M_2_Deoxy_D_ribose_5_phosphate_C5H9O7P" compartment="Cytosol" charge="-2" boundaryCondition="false"/>
	<species id="M_2ins_c" name="M_2_Inosose_C6H10O6" compartment="Cytosol" charge="0" boundaryCondition="false"/>
	<species id="M_2ohph_c" name="M_2_Octaprenyl_6_hydroxyphenol_C46H70O2" compartment="Cytosol" charge="0" boundaryCondition="false"/>
	<species id="M_2omph_c" name="M_2_Octaprenyl_6_methoxyphenol_C47H72O2" compartment="Cytosol" charge="0" boundaryCondition="false"/>
	<species id="M_2pg_c" name="M_D_Glycerate_2_phosphate_C3H4O7P" compartment="Cytosol" charge="-3" boundaryCondition="false"/>
	<species id="M_3pg_c" name="M_3_Phospho_D_glycerate_C3H4O7P" compartment="Cytosol" charge="-3" boundaryCondition="false"/>
	<species id="M_4hba_c" name="M_4_Hydroxy_benzyl_alcohol_C7H8O2" compartment="Cytosol" charge="0" boundaryCondition="false"/>
	<species id="M_4mpetz_c" name="M_4_Methyl_5__2_phosphoethyl__thiazole_C6H8NO4PS" compartment="Cytosol" charge="-2" boundaryCondition="false"/>
	<species id="M_6pgg_c" name="M_6_Phospho_beta_D_glucosyl__1_4__D_glucose_C12H21O14P" compartment="Cytosol" charge="-2" boundaryCondition="false"/>
	<species id="M_C03153_c" name="M_N5_Methyl_L_glutamine_C6H12N2O3" compartment="Cytosol" charge="-1" boundaryCondition="false"/>
	<species id="M_L_alagly_c" name="M_L_alanylglycine_C5H10N2O3" compartment="Cytosol" charge="0" boundaryCondition="false"/>
	<species id="M_L_alagly_e" name="M_L_alanylglycine_C5H10N2O3" compartment="Extra_organism" charge="0" boundaryCondition="false"/>
	<species id="M_ac_c" name="M_Acetate_C2H3O2" compartment="Cytosol" charge="-1" boundaryCondition="false"/>
	<species id="M_ac_e" name="M_Acetate_C2H3O2" compartment="Extra_organism" charge="-1" boundaryCondition="false"/>
	<species id="M_acald_c" name="M_Acetaldehyde_C2H4O" compartment="Cytosol" charge="0" boundaryCondition="false"/>
	<species id="M_accoa_c" name="M_Acetyl_CoA_C23H34N7O17P3S" compartment="Cytosol" charge="-4" boundaryCondition="false"/>
	<species id="M_acgam1p_c" name="M_N_Acetyl_D_glucosamine_1_phosphate_C8H14NO9P" compartment="Cytosol" charge="-2" boundaryCondition="false"/>
	<species id="M_acgam6p_c" name="M_N_Acetyl_D_glucosamine_6_phosphate_C8H14NO9P" compartment="Cytosol" charge="-2" boundaryCondition="false"/>
	<species id="M_acgam_e" name="M_N_Acetyl_D_glucosamine_C8H15NO6" compartment="Extra_organism" charge="0" boundaryCondition="false"/>
	<species id="M_acoa_c" name="M_Acyl_CoA_C22H31N7O17P3RS" compartment="Cytosol" charge="-4" boundaryCondition="false"/>
	<species id="M_acoa_e" name="M_Acyl_CoA_C22H31N7O17P3RS" compartment="Extra_organism" charge="-4" boundaryCondition="false"/>
	<species id="M_actp_c" name="M_Acetyl_phosphate_C2H3O5P" compartment="Cytosol" charge="-2" boundaryCondition="false"/>
	<species id="M_ade_c" name="M_Adenine_C5H5N5" compartment="Cytosol" charge="0" boundaryCondition="false"/>
	<species id="M_ade_e" name="M_Adenine_C5H5N5" compartment="Extra_organism" charge="0" boundaryCondition="false"/>
	<species id="M_adn_c" name="M_Adenosine_C10H13N5O4" compartment="Cytosol" charge="0" boundaryCondition="false"/>
	<species id="M_adp_c" name="M_ADP_C10H12N5O10P2" compartment="Cytosol" charge="-3" boundaryCondition="false"/>
	<species id="M_ahcys_c" name="M_S_Adenosyl_L_homocysteine_C14H20N6O5S" compartment="Cytosol" charge="0" boundaryCondition="false"/>
	<species id="M_akg_c" name="M_2_Oxoglutarate_C5H4O5" compartment="Cytosol" charge="-2" boundaryCondition="false"/>
	<species id="M_akg_e" name="M_2_Oxoglutarate_C5H4O5" compartment="Extra_organism" charge="-2" boundaryCondition="false"/>
	<species id="M_ala_L_asp_L_c" name="M_L_alanyl_L_aspartate_C7H11N2O5" compartment="Cytosol" charge="-1" boundaryCondition="false"/>
	<species id="M_ala_L_asp_L_e" name="M_L_alanyl_L_aspartate_C7H11N2O5" compartment="Extra_organism" charge="-1" boundaryCondition="false"/>
	<species id="M_ala_L_gln_L_c" name="M_ala_L_gln_L_C8H15N3O4" compartment="Cytosol" charge="0" boundaryCondition="false"/>
	<species id="M_ala_L_gln_L_e" name="M_ala_L_gln_L_C8H15N3O4" compartment="Extra_organism" charge="0" boundaryCondition="false"/>
	<species id="M_ala_L_glu_L_c" name="M_ala_L_glu_L_C8H15N3O4" compartment="Cytosol" charge="0" boundaryCondition="false"/>
	<species id="M_ala_L_glu_L_e" name="M_ala_L_glu_L_C8H15N3O4" compartment="Extra_organism" charge="0" boundaryCondition="false"/>
	<species id="M_ala_L_his_L_c" name="M_Alanylhistidine_C9H14N4O3" compartment="Cytosol" charge="0" boundaryCondition="false"/>
	<species id="M_ala_L_his_L_e" name="M_Alanylhistidine_C9H14N4O3" compartment="Extra_organism" charge="0" boundaryCondition="false"/>
	<species id="M_ala_L_leu_L_c" name="M_N_L_Alanyl_L_leucine_C9H18N2O3" compartment="Cytosol" charge="0" boundaryCondition="false"/>
	<species id="M_ala_L_leu_L_e" name="M_N_L_Alanyl_L_leucine_C9H18N2O3" compartment="Extra_organism" charge="0" boundaryCondition="false"/>
	<species id="M_ala_L_thr_L_c" name="M_N_L_alanyl_L_threonine_C7H14N2O4" compartment="Cytosol" charge="0" boundaryCondition="false"/>
	<species id="M_ala_L_thr_L_e" name="M_N_L_alanyl_L_threonine_C7H14N2O4" compartment="Extra_organism" charge="0" boundaryCondition="false"/>
	<species id="M_ala_L_c" name="M_L_Alanine_C3H7NO2" compartment="Cytosol" charge="0" boundaryCondition="false"/>
	<species id="M_alatrna_c" name="M_L_Alanyl_tRNA_Ala__C3H6NOR" compartment="Cytosol" charge="1" boundaryCondition="false"/>
	<species id="M_amet_c" name="M_S_Adenosyl_L_methionine_C15H23N6O5S" compartment="Cytosol" charge="1" boundaryCondition="false"/>
	<species id="M_amp_c" name="M_AMP_C10H12N5O7P" compartment="Cytosol" charge="-2" boundaryCondition="false"/>
	<species id="M_arbt6p_c" name="M_Arbutin_6_phosphate_C12H15O10P" compartment="Cytosol" charge="-2" boundaryCondition="false"/>
	<species id="M_arbt_e" name="M_Arbutin_C12H16O7" compartment="Extra_organism" charge="0" boundaryCondition="false"/>
	<species id="M_arg_L_c" name="M_L_Arginine_C6H15N4O2" compartment="Cytosol" charge="1" boundaryCondition="false"/>
	<species id="M_arg_L_e" name="M_L_Arginine_C6H15N4O2" compartment="Extra_organism" charge="1" boundaryCondition="false"/>
	<species id="M_argtrna_c" name="M_L_Arginyl_tRNA_Arg__C6H14N4OR" compartment="Cytosol" charge="2" boundaryCondition="false"/>
	<species id="M_asn_L_c" name="M_L_Asparagine_C4H8N2O3" compartment="Cytosol" charge="0" boundaryCondition="false"/>
	<species id="M_asn_L_e" name="M_L_Asparagine_C4H8N2O3" compartment="Extra_organism" charge="0" boundaryCondition="false"/>
	<species id="M_asntrna_c" name="M_L_Asparaginyl_tRNA_Asn__C4H7N2O2R" compartment="Cytosol" charge="1" boundaryCondition="false"/>
	<species id="M_asp_L_c" name="M_L_Aspartate_C4H6NO4" compartment="Cytosol" charge="-1" boundaryCondition="false"/>
	<species id="M_asptrna_c" name="M_L_Aspartyl_tRNA_Asp__C4H5NO3R" compartment="Cytosol" charge="0" boundaryCondition="false"/>
	<species id="M_atp_c" name="M_ATP_C10H12N5O13P3" compartment="Cytosol" charge="-4" boundaryCondition="false"/>
	<species id="M_btcoa_c" name="M_Butanoyl_CoA_C25H38N7O17P3S" compartment="Cytosol" charge="-4" boundaryCondition="false"/>
	<species id="M_butpi_c" name="M_Butanoyl_phosphate_C4H7O5P" compartment="Cytosol" charge="-2" boundaryCondition="false"/>
	<species id="M_ca2_c" name="M_Calcium_Ca" compartment="Cytosol" charge="2" boundaryCondition="false"/>
	<species id="M_ca2_e" name="M_Calcium_Ca" compartment="Extra_organism" charge="2" boundaryCondition="false"/>
	<species id="M_cdp_c" name="M_CDP_C9H12N3O11P2" compartment="Cytosol" charge="-3" boundaryCondition="false"/>
	<species id="M_cdpdag_c" name="M_CDPdiacylglycerol_C14H17N3O15P2R2" compartment="Cytosol" charge="-2" boundaryCondition="false"/>
	<species id="M_cellb_e" name="M_cellobiose_C12H22O11" compartment="Extra_organism" charge="0" boundaryCondition="false"/>
	<species id="M_cgly_c" name="M_Cys_Gly_C5H10N2O3S" compartment="Cytosol" charge="0" boundaryCondition="false"/>
	<species id="M_cgly_e" name="M_Cys_Gly_C5H10N2O3S" compartment="Extra_organism" charge="0" boundaryCondition="false"/>
	<species id="M_chol_c" name="M_Choline_C5H14NO" compartment="Cytosol" charge="1" boundaryCondition="false"/>
	<species id="M_cholp_c" name="M_Choline_phosphate_C5H13NO4P" compartment="Cytosol" charge="-1" boundaryCondition="false"/>
	<species id="M_cl_c" name="M_Chloride_Cl" compartment="Cytosol" charge="-1" boundaryCondition="false"/>
	<species id="M_cl_e" name="M_Chloride_Cl" compartment="Extra_organism" charge="-1" boundaryCondition="false"/>
	<species id="M_cmp_c" name="M_CMP_C9H12N3O8P" compartment="Cytosol" charge="-2" boundaryCondition="false"/>
	<species id="M_co2_c" name="M_CO2_CO2" compartment="Cytosol" charge="0" boundaryCondition="false"/>
	<species id="M_co2_e" name="M_CO2_CO2" compartment="Extra_organism" charge="0" boundaryCondition="false"/>
	<species id="M_coa_c" name="M_Coenzyme_A_C21H32N7O16P3S" compartment="Cytosol" charge="-4" boundaryCondition="false"/>
	<species id="M_coa_e" name="M_Coenzyme_A_C21H32N7O16P3S" compartment="Extra_organism" charge="-4" boundaryCondition="false"/>
	<species id="M_cobalt2_c" name="M_Co2__Co" compartment="Cytosol" charge="2" boundaryCondition="false"/>
	<species id="M_cobalt2_e" name="M_Co2__Co" compartment="Extra_organism" charge="2" boundaryCondition="false"/>
	<species id="M_csn_c" name="M_Cytosine_C4H5N3O" compartment="Cytosol" charge="0" boundaryCondition="false"/>
	<species id="M_csn_e" name="M_Cytosine_C4H5N3O" compartment="Extra_organism" charge="0" boundaryCondition="false"/>
	<species id="M_ctp_c" name="M_CTP_C9H12N3O14P3" compartment="Cytosol" charge="-4" boundaryCondition="false"/>
	<species id="M_cu2_c" name="M_Cu2__Cu" compartment="Cytosol" charge="2" boundaryCondition="false"/>
	<species id="M_cu2_e" name="M_Cu2__Cu" compartment="Extra_organism" charge="2" boundaryCondition="false"/>
	<species id="M_cys_L_c" name="M_L_Cysteine_C3H7NO2S" compartment="Cytosol" charge="0" boundaryCondition="false"/>
	<species id="M_cystrna_c" name="M_L_Cysteinyl_tRNA_Cys__C3H6NOSR" compartment="Cytosol" charge="1" boundaryCondition="false"/>
	<species id="M_cytd_c" name="M_Cytidine_C9H13N3O5" compartment="Cytosol" charge="0" boundaryCondition="false"/>
	<species id="M_d12dg_c" name="M_diglucosyl_1_2_diacylglycerol_C4636H8672O1500" compartment="Cytosol" charge="0" boundaryCondition="false"/>
	<species id="M_dad_2_c" name="M_Deoxyadenosine_C10H13N5O3" compartment="Cytosol" charge="0" boundaryCondition="false"/>
	<species id="M_dadp_c" name="M_dADP_C10H12N5O9P2" compartment="Cytosol" charge="-3" boundaryCondition="false"/>
	<species id="M_damp_c" name="M_dAMP_C10H12N5O6P" compartment="Cytosol" charge="-2" boundaryCondition="false"/>
	<species id="M_datp_c" name="M_dATP_C10H12N5O12P3" compartment="Cytosol" charge="-4" boundaryCondition="false"/>
	<species id="M_datp_e" name="M_dATP_C10H12N5O12P3" compartment="Extra_organism" charge="-4" boundaryCondition="false"/>
	<species id="M_dcdp_c" name="M_dCDP_C9H12N3O10P2" compartment="Cytosol" charge="-3" boundaryCondition="false"/>
	<species id="M_dcmp_c" name="M_dCMP_C9H12N3O7P" compartment="Cytosol" charge="-2" boundaryCondition="false"/>
	<species id="M_dctp_c" name="M_dCTP_C9H12N3O13P3" compartment="Cytosol" charge="-4" boundaryCondition="false"/>
	<species id="M_dcyt_c" name="M_Deoxycytidine_C9H13N3O4" compartment="Cytosol" charge="0" boundaryCondition="false"/>
	<species id="M_dgdp_c" name="M_dGDP_C10H12N5O10P2" compartment="Cytosol" charge="-3" boundaryCondition="false"/>
	<species id="M_dgmp_c" name="M_dGMP_C10H12N5O7P" compartment="Cytosol" charge="-2" boundaryCondition="false"/>
	<species id="M_dgsn_c" name="M_Deoxyguanosine_C10H13N5O4" compartment="Cytosol" charge="0" boundaryCondition="false"/>
	<species id="M_dgtp_c" name="M_dGTP_C10H12N5O13P3" compartment="Cytosol" charge="-4" boundaryCondition="false"/>
	<species id="M_dgtp_e" name="M_dGTP_C10H12N5O13P3" compartment="Extra_organism" charge="-4" boundaryCondition="false"/>
	<species id="M_dhap_c" name="M_Dihydroxyacetone_phosphate_C3H5O6P" compartment="Cytosol" charge="-2" boundaryCondition="false"/>
	<species id="M_dhf_c" name="M_7_8_Dihydrofolate_C19H19N7O6" compartment="Cytosol" charge="-2" boundaryCondition="false"/>
	<species id="M_din_c" name="M_Deoxyinosine_C10H12N4O4" compartment="Cytosol" charge="0" boundaryCondition="false"/>
	<species id="M_ditp_c" name="M_dITP_C10H11N4O13P3" compartment="Cytosol" charge="-4" boundaryCondition="false"/>
	<species id="M_dnad_c" name="M_Deamino_NAD__C21H24N6O15P2" compartment="Cytosol" charge="-2" boundaryCondition="false"/>
	<species id="M_dtdp_c" name="M_dTDP_C10H13N2O11P2" compartment="Cytosol" charge="-3" boundaryCondition="false"/>
	<species id="M_dtmp_c" name="M_dTMP_C10H13N2O8P" compartment="Cytosol" charge="-2" boundaryCondition="false"/>
	<species id="M_dttp_c" name="M_dTTP_C10H13N2O14P3" compartment="Cytosol" charge="-4" boundaryCondition="false"/>
	<species id="M_dudp_c" name="M_dUDP_C9H11N2O11P2" compartment="Cytosol" charge="-3" boundaryCondition="false"/>
	<species id="M_dump_c" name="M_dUMP_C9H11N2O8P" compartment="Cytosol" charge="-2" boundaryCondition="false"/>
	<species id="M_duri_c" name="M_Deoxyuridine_C9H12N2O5" compartment="Cytosol" charge="0" boundaryCondition="false"/>
	<species id="M_dutp_c" name="M_dUTP_C9H11N2O14P3" compartment="Cytosol" charge="-4" boundaryCondition="false"/>
	<species id="M_dxyl5p_c" name="M_1_deoxy_D_xylulose_5_phosphate_C5H9O7P" compartment="Cytosol" charge="-2" boundaryCondition="false"/>
	<species id="M_e4p_c" name="M_D_Erythrose_4_phosphate_C4H7O7P" compartment="Cytosol" charge="-2" boundaryCondition="false"/>
	<species id="M_f1p_c" name="M_D_Fructose_1_phosphate_C6H11O9P" compartment="Cytosol" charge="-2" boundaryCondition="false"/>
	<species id="M_f6p_c" name="M_D_Fructose_6_phosphate_C6H11O9P" compartment="Cytosol" charge="-2" boundaryCondition="false"/>
	<species id="M_fad_c" name="M_Flavin_adenine_dinucleotide_oxidized_C27H31N9O15P2" compartment="Cytosol" charge="-2" boundaryCondition="false"/>
	<species id="M_fdp_c" name="M_D_Fructose_1_6_bisphosphate_C6H10O12P2" compartment="Cytosol" charge="-4" boundaryCondition="false"/>
	<species id="M_fe2_c" name="M_Fe2__Fe" compartment="Cytosol" charge="2" boundaryCondition="false"/>
	<species id="M_fe2_e" name="M_Fe2__Fe" compartment="Extra_organism" charge="2" boundaryCondition="false"/>
	<species id="M_fe3_c" name="M_Fe3__Fe" compartment="Cytosol" charge="3" boundaryCondition="false"/>
	<species id="M_fe3_e" name="M_Fe3__Fe" compartment="Extra_organism" charge="3" boundaryCondition="false"/>
	<species id="M_fmettrna_c" name="M_N_Formylmethionyl_tRNA_C6H9NO2SR" compartment="Cytosol" charge="0" boundaryCondition="false"/>
	<species id="M_fmn_c" name="M_FMN_C17H19N4O9P" compartment="Cytosol" charge="-2" boundaryCondition="false"/>
	<species id="M_fol_c" name="M_Folate_C19H18N7O6" compartment="Cytosol" charge="-1" boundaryCondition="false"/>
	<species id="M_fol_e" name="M_Folate_C19H18N7O6" compartment="Extra_organism" charge="-1" boundaryCondition="false"/>
	<species id="M_fru_e" name="M_D_Fructose_C6H12O6" compartment="Extra_organism" charge="0" boundaryCondition="false"/>
	<species id="M_g1p_c" name="M_D_Glucose_1_phosphate_C6H11O9P" compartment="Cytosol" charge="-2" boundaryCondition="false"/>
	<species id="M_g3p_c" name="M_Glyceraldehyde_3_phosphate_C3H5O6P" compartment="Cytosol" charge="-2" boundaryCondition="false"/>
	<species id="M_g6p_B_c" name="M_beta_D_glucose_6_phosphate_C6H11O9P" compartment="Cytosol" charge="-2" boundaryCondition="false"/>
	<species id="M_g6p_c" name="M_D_Glucose_6_phosphate_C6H11O9P" compartment="Cytosol" charge="-2" boundaryCondition="false"/>
	<species id="M_gal_c" name="M_D_Galactose_C6H12O6" compartment="Cytosol" charge="0" boundaryCondition="false"/>
	<species id="M_gal_e" name="M_D_Galactose_C6H12O6" compartment="Extra_organism" charge="0" boundaryCondition="false"/>
	<species id="M_gam1p_c" name="M_D_Glucosamine_1_phosphate_C6H13NO8P" compartment="Cytosol" charge="-1" boundaryCondition="false"/>
	<species id="M_gam6p_c" name="M_D_Glucosamine_6_phosphate_C6H13NO8P" compartment="Cytosol" charge="-1" boundaryCondition="false"/>
	<species id="M_gam_e" name="M_D_Glucosamine_C6H14NO5" compartment="Extra_organism" charge="1" boundaryCondition="false"/>
	<species id="M_gdp_c" name="M_GDP_C10H12N5O11P2" compartment="Cytosol" charge="-3" boundaryCondition="false"/>
	<species id="M_glc_D_e" name="M_D_Glucose_C6H12O6" compartment="Extra_organism" charge="0" boundaryCondition="false"/>
	<species id="M_gln_L_c" name="M_L_Glutamine_C5H10N2O3" compartment="Cytosol" charge="0" boundaryCondition="false"/>
	<species id="M_glntrna_c" name="M_L_Glutaminyl_tRNA_Gln__C5H9N2O2R" compartment="Cytosol" charge="1" boundaryCondition="false"/>
	<species id="M_glu_L_c" name="M_L_Glutamate_C5H8NO4" compartment="Cytosol" charge="-1" boundaryCondition="false"/>
	<species id="M_glu_L_e" name="M_L_Glutamate_C5H8NO4" compartment="Extra_organism" charge="-1" boundaryCondition="false"/>
	<species id="M_glutrna_c" name="M_L_Glutamyl_tRNA_Glu__C5H7NO3R" compartment="Cytosol" charge="0" boundaryCondition="false"/>
	<species id="M_gly_asn_L_c" name="M_glycyl_L_asparagine_C6H11N3O4" compartment="Cytosol" charge="0" boundaryCondition="false"/>
	<species id="M_gly_asn_L_e" name="M_glycyl_L_asparagine_C6H11N3O4" compartment="Extra_organism" charge="0" boundaryCondition="false"/>
	<species id="M_gly_asp_L_c" name="M_N_glycyl_L_aspartic_acid_C6H9N2O5" compartment="Cytosol" charge="-1" boundaryCondition="false"/>
	<species id="M_gly_asp_L_e" name="M_N_glycyl_L_aspartic_acid_C6H9N2O5" compartment="Extra_organism" charge="-1" boundaryCondition="false"/>
	<species id="M_gly_gln_L_c" name="M_L_Glycylglutamine_C7H13N3O4" compartment="Cytosol" charge="0" boundaryCondition="false"/>
	<species id="M_gly_gln_L_e" name="M_L_Glycylglutamine_C7H13N3O4" compartment="Extra_organism" charge="0" boundaryCondition="false"/>
	<species id="M_gly_glu_L_c" name="M_glycyl_L_glutamic_acid_C7H11N2O5" compartment="Cytosol" charge="-1" boundaryCondition="false"/>
	<species id="M_gly_glu_L_e" name="M_glycyl_L_glutamic_acid_C7H11N2O5" compartment="Extra_organism" charge="-1" boundaryCondition="false"/>
	<species id="M_gly_met_L_c" name="M_N_Glycyl_L_methionine_C7H14N2O3S" compartment="Cytosol" charge="0" boundaryCondition="false"/>
	<species id="M_gly_met_L_e" name="M_N_Glycyl_L_methionine_C7H14N2O3S" compartment="Extra_organism" charge="0" boundaryCondition="false"/>
	<species id="M_gly_pro_L_c" name="M_L_Proline__1_glycyl__C7H12N2O3" compartment="Cytosol" charge="0" boundaryCondition="false"/>
	<species id="M_gly_pro_L_e" name="M_L_Proline__1_glycyl__C7H12N2O3" compartment="Extra_organism" charge="0" boundaryCondition="false"/>
	<species id="M_gly_c" name="M_Glycine_C2H5NO2" compartment="Cytosol" charge="0" boundaryCondition="false"/>
	<species id="M_glyald_c" name="M_D_Glyceraldehyde_C3H6O3" compartment="Cytosol" charge="0" boundaryCondition="false"/>
	<species id="M_glyc3p_c" name="M_Glycerol_3_phosphate_C3H7O6P" compartment="Cytosol" charge="-2" boundaryCondition="false"/>
	<species id="M_glyc3p_e" name="M_Glycerol_3_phosphate_C3H7O6P" compartment="Extra_organism" charge="-2" boundaryCondition="false"/>
	<species id="M_glyc_c" name="M_Glycerol_C3H8O3" compartment="Cytosol" charge="0" boundaryCondition="false"/>
	<species id="M_glyc_e" name="M_Glycerol_C3H8O3" compartment="Extra_organism" charge="0" boundaryCondition="false"/>
	<species id="M_glytrna_c" name="M_Glycyl_tRNA_Gly__C2H4NOR" compartment="Cytosol" charge="1" boundaryCondition="false"/>
	<species id="M_gmp_c" name="M_GMP_C10H12N5O8P" compartment="Cytosol" charge="-2" boundaryCondition="false"/>
	<species id="M_gsn_c" name="M_Guanosine_C10H13N5O5" compartment="Cytosol" charge="0" boundaryCondition="false"/>
	<species id="M_gtp_c" name="M_GTP_C10H12N5O14P3" compartment="Cytosol" charge="-4" boundaryCondition="false"/>
	<species id="M_gtp_e" name="M_GTP_C10H12N5O14P3" compartment="Extra_organism" charge="-4" boundaryCondition="false"/>
	<species id="M_gua_c" name="M_Guanine_C5H5N5O" compartment="Cytosol" charge="0" boundaryCondition="false"/>
	<species id="M_h2o2_c" name="M_Hydrogen_peroxide_H2O2" compartment="Cytosol" charge="0" boundaryCondition="false"/>
	<species id="M_h2o_c" name="M_H2O_H2O" compartment="Cytosol" charge="0" boundaryCondition="false"/>
	<species id="M_h2o_e" name="M_H2O_H2O" compartment="Extra_organism" charge="0" boundaryCondition="false"/>
	<species id="M_h_c" name="M_H__H" compartment="Cytosol" charge="1" boundaryCondition="false"/>
	<species id="M_h_e" name="M_H__H" compartment="Extra_organism" charge="1" boundaryCondition="false"/>
	<species id="M_his_L_c" name="M_L_Histidine_C6H9N3O2" compartment="Cytosol" charge="0" boundaryCondition="false"/>
	<species id="M_his_L_e" name="M_L_Histidine_C6H9N3O2" compartment="Extra_organism" charge="0" boundaryCondition="false"/>
	<species id="M_histrna_c" name="M_L_Histidyl_tRNA_His__C6H8N3OR" compartment="Cytosol" charge="1" boundaryCondition="false"/>
	<species id="M_hxan_c" name="M_Hypoxanthine_C5H4N4O" compartment="Cytosol" charge="0" boundaryCondition="false"/>
	<species id="M_idp_c" name="M_IDP_C10H11N4O11P2" compartment="Cytosol" charge="-3" boundaryCondition="false"/>
	<species id="M_ile_L_c" name="M_L_Isoleucine_C6H13NO2" compartment="Cytosol" charge="0" boundaryCondition="false"/>
	<species id="M_ile_L_e" name="M_L_Isoleucine_C6H13NO2" compartment="Extra_organism" charge="0" boundaryCondition="false"/>
	<species id="M_iletrna_c" name="M_L_Isoleucyl_tRNA_Ile__C6H12NOR" compartment="Cytosol" charge="1" boundaryCondition="false"/>
	<species id="M_imp_c" name="M_IMP_C10H11N4O8P" compartment="Cytosol" charge="-2" boundaryCondition="false"/>
	<species id="M_inost_c" name="M_myo_Inositol_C6H12O6" compartment="Cytosol" charge="0" boundaryCondition="false"/>
	<species id="M_ins_c" name="M_Inosine_C10H12N4O5" compartment="Cytosol" charge="0" boundaryCondition="false"/>
	<species id="M_itp_c" name="M_ITP_C10H11N4O14P3" compartment="Cytosol" charge="-4" boundaryCondition="false"/>
	<species id="M_k_c" name="M_Potassium_K" compartment="Cytosol" charge="1" boundaryCondition="false"/>
	<species id="M_k_e" name="M_Potassium_K" compartment="Extra_organism" charge="1" boundaryCondition="false"/>
	<species id="M_lac_L_c" name="M_L_Lactate_C3H5O3" compartment="Cytosol" charge="-1" boundaryCondition="false"/>
	<species id="M_lac_L_e" name="M_L_Lactate_C3H5O3" compartment="Extra_organism" charge="-1" boundaryCondition="false"/>
	<species id="M_leu_L_c" name="M_L_Leucine_C6H13NO2" compartment="Cytosol" charge="0" boundaryCondition="false"/>
	<species id="M_leu_L_e" name="M_L_Leucine_C6H13NO2" compartment="Extra_organism" charge="0" boundaryCondition="false"/>
	<species id="M_leutrna_c" name="M_L_Leucyl_tRNA_Leu__C6H12NOR" compartment="Cytosol" charge="1" boundaryCondition="false"/>
	<species id="M_lys_L_c" name="M_L_Lysine_C6H15N2O2" compartment="Cytosol" charge="1" boundaryCondition="false"/>
	<species id="M_lys_L_e" name="M_L_Lysine_C6H15N2O2" compartment="Extra_organism" charge="1" boundaryCondition="false"/>
	<species id="M_lystrna_c" name="M_L_Lysine_tRNA__Lys__C6H14N2OR" compartment="Cytosol" charge="2" boundaryCondition="false"/>
	<species id="M_m12dg_c" name="M_monoglucosyl_1_2_diacylglycerol_C4036H7672O1000" compartment="Cytosol" charge="0" boundaryCondition="false"/>
	<species id="M_malt6p_c" name="M_Maltose_6__phosphate_C12H21O14P" compartment="Cytosol" charge="-2" boundaryCondition="false"/>
	<species id="M_malt_e" name="M_Maltose_C12H22O11" compartment="Extra_organism" charge="0" boundaryCondition="false"/>
	<species id="M_man1p_c" name="M_D_Mannose_1_phosphate_C6H11O9P" compartment="Cytosol" charge="-2" boundaryCondition="false"/>
	<species id="M_man6p_c" name="M_D_Mannose_6_phosphate_C6H11O9P" compartment="Cytosol" charge="-2" boundaryCondition="false"/>
	<species id="M_man_e" name="M_D_Mannose_C6H12O6" compartment="Extra_organism" charge="0" boundaryCondition="false"/>
	<species id="M_met_L_ala_L_c" name="M_met_L_ala_L_C8H16N2O3S" compartment="Cytosol" charge="0" boundaryCondition="false"/>
	<species id="M_met_L_ala_L_e" name="M_met_L_ala_L_C8H16N2O3S" compartment="Extra_organism" charge="0" boundaryCondition="false"/>
	<species id="M_met_L_c" name="M_L_Methionine_C5H11NO2S" compartment="Cytosol" charge="0" boundaryCondition="false"/>
	<species id="M_met_L_e" name="M_L_Methionine_C5H11NO2S" compartment="Extra_organism" charge="0" boundaryCondition="false"/>
	<species id="M_methf_c" name="M_5_10_Methenyltetrahydrofolate_C20H20N7O6" compartment="Cytosol" charge="-1" boundaryCondition="false"/>
	<species id="M_metox_R_c" name="M_L_methionine_R_oxide_C5H11NO3S" compartment="Cytosol" charge="0" boundaryCondition="false"/>
	<species id="M_metox_c" name="M_L_Methionine_S_oxide_C5H11NO3S" compartment="Cytosol" charge="0" boundaryCondition="false"/>
	<species id="M_mettrna_c" name="M_L_Methionyl_tRNA__Met__C5H10NOSR" compartment="Cytosol" charge="1" boundaryCondition="false"/>
	<species id="M_mg2_c" name="M_Magnesium_Mg" compartment="Cytosol" charge="2" boundaryCondition="false"/>
	<species id="M_mg2_e" name="M_Magnesium_Mg" compartment="Extra_organism" charge="2" boundaryCondition="false"/>
	<species id="M_mlthf_c" name="M_5_10_Methylenetetrahydrofolate_C20H21N7O6" compartment="Cytosol" charge="-2" boundaryCondition="false"/>
	<species id="M_mn2_c" name="M_Mn2__Mn" compartment="Cytosol" charge="2" boundaryCondition="false"/>
	<species id="M_mn2_e" name="M_Mn2__Mn" compartment="Extra_organism" charge="2" boundaryCondition="false"/>
	<species id="M_mnl1p_c" name="M_D_Mannitol_1_phosphate_C6H13O9P" compartment="Cytosol" charge="-2" boundaryCondition="false"/>
	<species id="M_mnl_e" name="M_D_Mannitol_C6H14O6" compartment="Extra_organism" charge="0" boundaryCondition="false"/>
	<species id="M_mobd_c" name="M_Molybdate_MoO4" compartment="Cytosol" charge="-2" boundaryCondition="false"/>
	<species id="M_mobd_e" name="M_Molybdate_MoO4" compartment="Extra_organism" charge="-2" boundaryCondition="false"/>
	<species id="M_mql7_c" name="M_Menaquinol_7_C46H66O2" compartment="Cytosol" charge="0" boundaryCondition="false"/>
	<species id="M_mqn7_c" name="M_Menaquinone_7_C46H64O2" compartment="Cytosol" charge="0" boundaryCondition="false"/>
	<species id="M_mqn7_e" name="M_Menaquinone_7_C46H64O2" compartment="Extra_organism" charge="0" boundaryCondition="false"/>
	<species id="M_msa_c" name="M_Malonate_semialdehyde_C3H3O3" compartment="Cytosol" charge="-1" boundaryCondition="false"/>
	<species id="M_nac_c" name="M_Nicotinate_C6H4NO2" compartment="Cytosol" charge="-1" boundaryCondition="false"/>
	<species id="M_nac_e" name="M_Nicotinate_C6H4NO2" compartment="Extra_organism" charge="-1" boundaryCondition="false"/>
	<species id="M_nad_c" name="M_Nicotinamide_adenine_dinucleotide_C21H26N7O14P2" compartment="Cytosol" charge="-1" boundaryCondition="false"/>
	<species id="M_nadh_c" name="M_Nicotinamide_adenine_dinucleotide___reduced_C21H27N7O14P2" compartment="Cytosol" charge="-2" boundaryCondition="false"/>
	<species id="M_nadp_c" name="M_Nicotinamide_adenine_dinucleotide_phosphate_C21H25N7O17P3" compartment="Cytosol" charge="-3" boundaryCondition="false"/>
	<species id="M_nadph_c" name="M_Nicotinamide_adenine_dinucleotide_phosphate___reduced_C21H26N7O17P3" compartment="Cytosol" charge="-4" boundaryCondition="false"/>
	<species id="M_nh4_c" name="M_Ammonium_H4N" compartment="Cytosol" charge="1" boundaryCondition="false"/>
	<species id="M_nh4_e" name="M_Ammonium_H4N" compartment="Extra_organism" charge="1" boundaryCondition="false"/>
	<species id="M_ni2_c" name="M_Nickel_Ni" compartment="Cytosol" charge="2" boundaryCondition="false"/>
	<species id="M_ni2_e" name="M_Nickel_Ni" compartment="Extra_organism" charge="2" boundaryCondition="false"/>
	<species id="M_nicrnt_c" name="M_Nicotinate_D_ribonucleotide_C11H12NO9P" compartment="Cytosol" charge="-2" boundaryCondition="false"/>
	<species id="M_nmn_c" name="M_NMN_C11H14N2O8P" compartment="Cytosol" charge="-1" boundaryCondition="false"/>
	<species id="M_orn_L_c" name="M_L_Ornithine_C5H13N2O2" compartment="Cytosol" charge="1" boundaryCondition="false"/>
	<species id="M_orn_L_e" name="M_L_Ornithine_C5H13N2O2" compartment="Extra_organism" charge="1" boundaryCondition="false"/>
	<species id="M_pep_c" name="M_Phosphoenolpyruvate_C3H2O6P" compartment="Cytosol" charge="-3" boundaryCondition="false"/>
	<species id="M_pglyp_c" name="M_Phosphatidylglycerophosphate_C8H11O13P2R2" compartment="Cytosol" charge="-3" boundaryCondition="false"/>
	<species id="M_phe_L_c" name="M_L_Phenylalanine_C9H11NO2" compartment="Cytosol" charge="0" boundaryCondition="false"/>
	<species id="M_phe_L_e" name="M_L_Phenylalanine_C9H11NO2" compartment="Extra_organism" charge="0" boundaryCondition="false"/>
	<species id="M_phetrna_c" name="M_L_Phenylalanyl_tRNA_Phe__C9H10NOR" compartment="Cytosol" charge="1" boundaryCondition="false"/>
	<species id="M_pi_c" name="M_Phosphate_HO4P" compartment="Cytosol" charge="-2" boundaryCondition="false"/>
	<species id="M_pi_e" name="M_Phosphate_HO4P" compartment="Extra_organism" charge="-2" boundaryCondition="false"/>
	<species id="M_ppa_c" name="M_Propionate__n_C3_0__C3H5O2" compartment="Cytosol" charge="-1" boundaryCondition="false"/>
	<species id="M_ppa_e" name="M_Propionate__n_C3_0__C3H5O2" compartment="Extra_organism" charge="-1" boundaryCondition="false"/>
	<species id="M_ppap_c" name="M_Propanoyl_phosphate_C3H5O5P" compartment="Cytosol" charge="-2" boundaryCondition="false"/>
	<species id="M_ppcoa_c" name="M_Propanoyl_CoA_C24H36N7O17P3S" compartment="Cytosol" charge="-4" boundaryCondition="false"/>
	<species id="M_ppi_c" name="M_Diphosphate_HO7P2" compartment="Cytosol" charge="-3" boundaryCondition="false"/>
	<species id="M_pppi_c" name="M_Inorganic_triphosphate_HO10P3" compartment="Cytosol" charge="-4" boundaryCondition="false"/>
	<species id="M_pro_L_c" name="M_L_Proline_C5H9NO2" compartment="Cytosol" charge="0" boundaryCondition="false"/>
	<species id="M_pro_L_e" name="M_L_Proline_C5H9NO2" compartment="Extra_organism" charge="0" boundaryCondition="false"/>
	<species id="M_protrna_c" name="M_L_Prolyl_tRNA_Pro__C5H8NOR" compartment="Cytosol" charge="1" boundaryCondition="false"/>
	<species id="M_prpp_c" name="M_5_Phospho_alpha_D_ribose_1_diphosphate_C5H8O14P3" compartment="Cytosol" charge="-5" boundaryCondition="false"/>
	<species id="M_psd5p_c" name="M_Pseudouridine_5__phosphate_C9H11N2O9P" compartment="Cytosol" charge="-2" boundaryCondition="false"/>
	<species id="M_ptrc_c" name="M_Putrescine_C4H14N2" compartment="Cytosol" charge="2" boundaryCondition="false"/>
	<species id="M_ptrc_e" name="M_Putrescine_C4H14N2" compartment="Extra_organism" charge="2" boundaryCondition="false"/>
	<species id="M_pydx5p_c" name="M_Pyridoxal_5__phosphate_C8H8NO6P" compartment="Cytosol" charge="-2" boundaryCondition="false"/>
	<species id="M_pydx_c" name="M_Pyridoxal_C8H9NO3" compartment="Cytosol" charge="0" boundaryCondition="false"/>
	<species id="M_pydx_e" name="M_Pyridoxal_C8H9NO3" compartment="Extra_organism" charge="0" boundaryCondition="false"/>
	<species id="M_pyr_c" name="M_Pyruvate_C3H3O3" compartment="Cytosol" charge="-1" boundaryCondition="false"/>
	<species id="M_r1p_c" name="M_alpha_D_Ribose_1_phosphate_C5H9O8P" compartment="Cytosol" charge="-2" boundaryCondition="false"/>
	<species id="M_r5p_c" name="M_alpha_D_Ribose_5_phosphate_C5H9O8P" compartment="Cytosol" charge="-2" boundaryCondition="false"/>
	<species id="M_rib_D_c" name="M_D_Ribose_C5H10O5" compartment="Cytosol" charge="0" boundaryCondition="false"/>
	<species id="M_rib_D_e" name="M_D_Ribose_C5H10O5" compartment="Extra_organism" charge="0" boundaryCondition="false"/>
	<species id="M_ribflv_c" name="M_Riboflavin_C17H20N4O6" compartment="Cytosol" charge="0" boundaryCondition="false"/>
	<species id="M_ribflv_e" name="M_Riboflavin_C17H20N4O6" compartment="Extra_organism" charge="0" boundaryCondition="false"/>
	<species id="M_ru5p_D_c" name="M_D_Ribulose_5_phosphate_C5H9O8P" compartment="Cytosol" charge="-2" boundaryCondition="false"/>
	<species id="M_s7p_c" name="M_Sedoheptulose_7_phosphate_C7H13O10P" compartment="Cytosol" charge="-2" boundaryCondition="false"/>
	<species id="M_salc6p_c" name="M_Salicin_6_phosphate_C13H17O10P" compartment="Cytosol" charge="-2" boundaryCondition="false"/>
	<species id="M_salcn_e" name="M_Salicin_C13H18O7" compartment="Extra_organism" charge="0" boundaryCondition="false"/>
	<species id="M_ser_L_c" name="M_L_Serine_C3H7NO3" compartment="Cytosol" charge="0" boundaryCondition="false"/>
	<species id="M_ser_L_e" name="M_L_Serine_C3H7NO3" compartment="Extra_organism" charge="0" boundaryCondition="false"/>
	<species id="M_sertrna_c" name="M_L_Seryl_tRNA_Ser__C3H6NO2R" compartment="Cytosol" charge="1" boundaryCondition="false"/>
	<species id="M_so4_c" name="M_Sulfate_O4S" compartment="Cytosol" charge="-2" boundaryCondition="false"/>
	<species id="M_so4_e" name="M_Sulfate_O4S" compartment="Extra_organism" charge="-2" boundaryCondition="false"/>
	<species id="M_spmd_c" name="M_Spermidine_C7H22N3" compartment="Cytosol" charge="3" boundaryCondition="false"/>
	<species id="M_spmd_e" name="M_Spermidine_C7H22N3" compartment="Extra_organism" charge="3" boundaryCondition="false"/>
	<species id="M_suc6p_c" name="M_Sucrose_6_phosphate_C12H21O14P" compartment="Cytosol" charge="-2" boundaryCondition="false"/>
	<species id="M_succoa_c" name="M_Succinyl_CoA_C25H35N7O19P3S" compartment="Cytosol" charge="-5" boundaryCondition="false"/>
	<species id="M_sucr_e" name="M_Sucrose_C12H22O11" compartment="Extra_organism" charge="0" boundaryCondition="false"/>
	<species id="M_t12dg_c" name="M_triglucosyl_1_2_diacylglycerol_C5236H9672O2000" compartment="Cytosol" charge="0" boundaryCondition="false"/>
	<species id="M_tcam_c" name="M_minor_teichoic_acid__acetylgalactosamine_glucose_phosphate__n=30__C420H750N30O420P30" compartment="Cytosol" charge="-30" boundaryCondition="false"/>
	<species id="M_teich_45_c" name="M_teichuronic_acid__GlcA___GalNac__45_repeating_unit__C630H945N45O630P45" compartment="Cytosol" charge="-45" boundaryCondition="false"/>
	<species id="M_thf_c" name="M_5_6_7_8_Tetrahydrofolate_C19H21N7O6" compartment="Cytosol" charge="-2" boundaryCondition="false"/>
	<species id="M_thm_c" name="M_Thiamin_C12H17N4OS" compartment="Cytosol" charge="1" boundaryCondition="false"/>
	<species id="M_thm_e" name="M_Thiamin_C12H17N4OS" compartment="Extra_organism" charge="1" boundaryCondition="false"/>
	<species id="M_thmpp_c" name="M_Thiamine_diphosphate_C12H16N4O7P2S" compartment="Cytosol" charge="-2" boundaryCondition="false"/>
	<species id="M_thr_L_c" name="M_L_Threonine_C4H9NO3" compartment="Cytosol" charge="0" boundaryCondition="false"/>
	<species id="M_thrtrna_c" name="M_L_Threonyl_tRNA_Thr__C4H8NO2R" compartment="Cytosol" charge="1" boundaryCondition="false"/>
	<species id="M_thym_c" name="M_Thymine_C5H6N2O2" compartment="Cytosol" charge="0" boundaryCondition="false"/>
	<species id="M_thymd_c" name="M_Thymidine_C10H14N2O5" compartment="Cytosol" charge="0" boundaryCondition="false"/>
	<species id="M_thymd_e" name="M_Thymidine_C10H14N2O5" compartment="Extra_organism" charge="0" boundaryCondition="false"/>
	<species id="M_trdox_c" name="M_Oxidized_thioredoxin_C6H7NO2S2R2" compartment="Cytosol" charge="0" boundaryCondition="false"/>
	<species id="M_trdrd_c" name="M_Reduced_thioredoxin_C6H9NO2S2R2" compartment="Cytosol" charge="0" boundaryCondition="false"/>
	<species id="M_tre6p_c" name="M_alpha_alpha__Trehalose_6_phosphate_C12H21O14P" compartment="Cytosol" charge="-2" boundaryCondition="false"/>
	<species id="M_tre_e" name="M_Trehalose_C12H22O11" compartment="Extra_organism" charge="0" boundaryCondition="false"/>
	<species id="M_trnaala_c" name="M_tRNA_Ala__HOR" compartment="Cytosol" charge="0" boundaryCondition="false"/>
	<species id="M_trnaarg_c" name="M_tRNA_Arg__HOR" compartment="Cytosol" charge="0" boundaryCondition="false"/>
	<species id="M_trnaasn_c" name="M_tRNA_Asn__HOR" compartment="Cytosol" charge="0" boundaryCondition="false"/>
	<species id="M_trnaasp_c" name="M_tRNA_Asp__HOR" compartment="Cytosol" charge="0" boundaryCondition="false"/>
	<species id="M_trnacys_c" name="M_tRNA_Cys__HOR" compartment="Cytosol" charge="0" boundaryCondition="false"/>
	<species id="M_trnaglu_c" name="M_tRNA__Glu__HOR" compartment="Cytosol" charge="0" boundaryCondition="false"/>
	<species id="M_trnagly_c" name="M_tRNA_Gly__HOR" compartment="Cytosol" charge="0" boundaryCondition="false"/>
	<species id="M_trnahis_c" name="M_tRNA_His__HOR" compartment="Cytosol" charge="0" boundaryCondition="false"/>
	<species id="M_trnaile_c" name="M_tRNA_Ile__HOR" compartment="Cytosol" charge="0" boundaryCondition="false"/>
	<species id="M_trnaleu_c" name="M_tRNA_Leu__HOR" compartment="Cytosol" charge="0" boundaryCondition="false"/>
	<species id="M_trnalys_c" name="M_tRNA_Lys__HOR" compartment="Cytosol" charge="0" boundaryCondition="false"/>
	<species id="M_trnamet_c" name="M_tRNA_Met__HOR" compartment="Cytosol" charge="0" boundaryCondition="false"/>
	<species id="M_trnaphe_c" name="M_tRNA_Phe__HOR" compartment="Cytosol" charge="0" boundaryCondition="false"/>
	<species id="M_trnapro_c" name="M_tRNA_Pro__HOR" compartment="Cytosol" charge="0" boundaryCondition="false"/>
	<species id="M_trnaser_c" name="M_tRNA_Ser__HOR" compartment="Cytosol" charge="0" boundaryCondition="false"/>
	<species id="M_trnathr_c" name="M_tRNA_Thr__HOR" compartment="Cytosol" charge="0" boundaryCondition="false"/>
	<species id="M_trnatrp_c" name="M_tRNA_Trp__HOR" compartment="Cytosol" charge="0" boundaryCondition="false"/>
	<species id="M_trnatyr_c" name="M_tRNA_Tyr__HOR" compartment="Cytosol" charge="0" boundaryCondition="false"/>
	<species id="M_trnaval_c" name="M_tRNA_Val__HOR" compartment="Cytosol" charge="0" boundaryCondition="false"/>
	<species id="M_trp_L_c" name="M_L_Tryptophan_C11H12N2O2" compartment="Cytosol" charge="0" boundaryCondition="false"/>
	<species id="M_trp_L_e" name="M_L_Tryptophan_C11H12N2O2" compartment="Extra_organism" charge="0" boundaryCondition="false"/>
	<species id="M_trptrna_c" name="M_L_Tryptophanyl_tRNA_Trp__C11H11N2OR" compartment="Cytosol" charge="1" boundaryCondition="false"/>
	<species id="M_tyr_L_c" name="M_L_Tyrosine_C9H11NO3" compartment="Cytosol" charge="0" boundaryCondition="false"/>
	<species id="M_tyr_L_e" name="M_L_Tyrosine_C9H11NO3" compartment="Extra_organism" charge="0" boundaryCondition="false"/>
	<species id="M_tyrtrna_c" name="M_L_Tyrosyl_tRNA_Tyr__C9H10NO2R" compartment="Cytosol" charge="1" boundaryCondition="false"/>
	<species id="M_uacgala_c" name="M_UDP_N_acetyl_D_galactosamine_C17H25N3O17P2" compartment="Cytosol" charge="-2" boundaryCondition="false"/>
	<species id="M_uacgam_c" name="M_UDP_N_acetyl_D_glucosamine_C17H25N3O17P2" compartment="Cytosol" charge="-2" boundaryCondition="false"/>
	<species id="M_udp_c" name="M_UDP_C9H11N2O12P2" compartment="Cytosol" charge="-3" boundaryCondition="false"/>
	<species id="M_udpg_c" name="M_UDPglucose_C15H22N2O17P2" compartment="Cytosol" charge="-2" boundaryCondition="false"/>
	<species id="M_udpgal_c" name="M_UDPgalactose_C15H22N2O17P2" compartment="Cytosol" charge="-2" boundaryCondition="false"/>
	<species id="M_udpgalfur_c" name="M_UDP_D_galacto_1_4_furanose_C15H22N2O17P2" compartment="Cytosol" charge="-2" boundaryCondition="false"/>
	<species id="M_udpglcur_c" name="M_UDP_D_glucuronate_C15H19N2O18P2" compartment="Cytosol" charge="-3" boundaryCondition="false"/>
	<species id="M_ump_c" name="M_UMP_C9H11N2O9P" compartment="Cytosol" charge="-2" boundaryCondition="false"/>
	<species id="M_ura_c" name="M_Uracil_C4H4N2O2" compartment="Cytosol" charge="0" boundaryCondition="false"/>
	<species id="M_ura_e" name="M_Uracil_C4H4N2O2" compartment="Extra_organism" charge="0" boundaryCondition="false"/>
	<species id="M_uri_c" name="M_Uridine_C9H12N2O6" compartment="Cytosol" charge="0" boundaryCondition="false"/>
	<species id="M_utp_c" name="M_UTP_C9H11N2O15P3" compartment="Cytosol" charge="-4" boundaryCondition="false"/>
	<species id="M_val_L_c" name="M_L_Valine_C5H11NO2" compartment="Cytosol" charge="0" boundaryCondition="false"/>
	<species id="M_val_L_e" name="M_L_Valine_C5H11NO2" compartment="Extra_organism" charge="0" boundaryCondition="false"/>
	<species id="M_valtrna_c" name="M_L_Valyl_tRNA_Val__C5H10NOR" compartment="Cytosol" charge="1" boundaryCondition="false"/>
	<species id="M_xan_c" name="M_Xanthine_C5H4N4O2" compartment="Cytosol" charge="0" boundaryCondition="false"/>
	<species id="M_xtp_c" name="M_XTP_C10H11N4O15P3" compartment="Cytosol" charge="-4" boundaryCondition="false"/>
	<species id="M_xtsn_c" name="M_Xanthosine_C10H12N4O6" compartment="Cytosol" charge="0" boundaryCondition="false"/>
	<species id="M_xu5p_D_c" name="M_D_Xylulose_5_phosphate_C5H9O8P" compartment="Cytosol" charge="-2" boundaryCondition="false"/>
	<species id="M_zn2_c" name="M_Zinc_Zn" compartment="Cytosol" charge="2" boundaryCondition="false"/>
	<species id="M_zn2_e" name="M_Zinc_Zn" compartment="Extra_organism" charge="2" boundaryCondition="false"/>
	<species id="M_C03153_b" name="M_N5_Methyl_L_glutamine_C6H12N2O3" compartment="Extra_organism" charge="-1" boundaryCondition="true"/>
	<species id="M_L_alagly_b" name="M_L_alanylglycine_C5H10N2O3" compartment="Extra_organism" charge="0" boundaryCondition="true"/>
	<species id="M_ac_b" name="M_Acetate_C2H3O2" compartment="Extra_organism" charge="-1" boundaryCondition="true"/>
	<species id="M_acgam_b" name="M_N_Acetyl_D_glucosamine_C8H15NO6" compartment="Extra_organism" charge="0" boundaryCondition="true"/>
	<species id="M_acoa_b" name="M_Acyl_CoA_C22H31N7O17P3RS" compartment="Extra_organism" charge="-4" boundaryCondition="true"/>
	<species id="M_ade_b" name="M_Adenine_C5H5N5" compartment="Extra_organism" charge="0" boundaryCondition="true"/>
	<species id="M_akg_b" name="M_2_Oxoglutarate_C5H4O5" compartment="Extra_organism" charge="-2" boundaryCondition="true"/>
	<species id="M_ala_L_asp_L_b" name="M_L_alanyl_L_aspartate_C7H11N2O5" compartment="Extra_organism" charge="-1" boundaryCondition="true"/>
	<species id="M_ala_L_gln_L_b" name="M_ala_L_gln_L_C8H15N3O4" compartment="Extra_organism" charge="0" boundaryCondition="true"/>
	<species id="M_ala_L_glu_L_b" name="M_ala_L_glu_L_C8H15N3O4" compartment="Extra_organism" charge="0" boundaryCondition="true"/>
	<species id="M_ala_L_his_L_b" name="M_Alanylhistidine_C9H14N4O3" compartment="Extra_organism" charge="0" boundaryCondition="true"/>
	<species id="M_ala_L_leu_L_b" name="M_N_L_Alanyl_L_leucine_C9H18N2O3" compartment="Extra_organism" charge="0" boundaryCondition="true"/>
	<species id="M_ala_L_thr_L_b" name="M_N_L_alanyl_L_threonine_C7H14N2O4" compartment="Extra_organism" charge="0" boundaryCondition="true"/>
	<species id="M_arbt_b" name="M_Arbutin_C12H16O7" compartment="Extra_organism" charge="0" boundaryCondition="true"/>
	<species id="M_arg_L_b" name="M_L_Arginine_C6H15N4O2" compartment="Extra_organism" charge="1" boundaryCondition="true"/>
	<species id="M_asn_L_b" name="M_L_Asparagine_C4H8N2O3" compartment="Extra_organism" charge="0" boundaryCondition="true"/>
	<species id="M_ca2_b" name="M_Calcium_Ca" compartment="Extra_organism" charge="2" boundaryCondition="true"/>
	<species id="M_cellb_b" name="M_cellobiose_C12H22O11" compartment="Extra_organism" charge="0" boundaryCondition="true"/>
	<species id="M_cgly_b" name="M_Cys_Gly_C5H10N2O3S" compartment="Extra_organism" charge="0" boundaryCondition="true"/>
	<species id="M_cl_b" name="M_Chloride_Cl" compartment="Extra_organism" charge="-1" boundaryCondition="true"/>
	<species id="M_co2_b" name="M_CO2_CO2" compartment="Extra_organism" charge="0" boundaryCondition="true"/>
	<species id="M_coa_b" name="M_Coenzyme_A_C21H32N7O16P3S" compartment="Extra_organism" charge="-4" boundaryCondition="true"/>
	<species id="M_cobalt2_b" name="M_Co2__Co" compartment="Extra_organism" charge="2" boundaryCondition="true"/>
	<species id="M_csn_b" name="M_Cytosine_C4H5N3O" compartment="Extra_organism" charge="0" boundaryCondition="true"/>
	<species id="M_cu2_b" name="M_Cu2__Cu" compartment="Extra_organism" charge="2" boundaryCondition="true"/>
	<species id="M_datp_b" name="M_dATP_C10H12N5O12P3" compartment="Extra_organism" charge="-4" boundaryCondition="true"/>
	<species id="M_dgtp_b" name="M_dGTP_C10H12N5O13P3" compartment="Extra_organism" charge="-4" boundaryCondition="true"/>
	<species id="M_fe2_b" name="M_Fe2__Fe" compartment="Extra_organism" charge="2" boundaryCondition="true"/>
	<species id="M_fe3_b" name="M_Fe3__Fe" compartment="Extra_organism" charge="3" boundaryCondition="true"/>
	<species id="M_fol_b" name="M_Folate_C19H18N7O6" compartment="Extra_organism" charge="-1" boundaryCondition="true"/>
	<species id="M_fru_b" name="M_D_Fructose_C6H12O6" compartment="Extra_organism" charge="0" boundaryCondition="true"/>
	<species id="M_gal_b" name="M_D_Galactose_C6H12O6" compartment="Extra_organism" charge="0" boundaryCondition="true"/>
	<species id="M_gam_b" name="M_D_Glucosamine_C6H14NO5" compartment="Extra_organism" charge="1" boundaryCondition="true"/>
	<species id="M_glc_D_b" name="M_D_Glucose_C6H12O6" compartment="Extra_organism" charge="0" boundaryCondition="true"/>
	<species id="M_glu_L_b" name="M_L_Glutamate_C5H8NO4" compartment="Extra_organism" charge="-1" boundaryCondition="true"/>
	<species id="M_gly_asn_L_b" name="M_glycyl_L_asparagine_C6H11N3O4" compartment="Extra_organism" charge="0" boundaryCondition="true"/>
	<species id="M_gly_asp_L_b" name="M_N_glycyl_L_aspartic_acid_C6H9N2O5" compartment="Extra_organism" charge="-1" boundaryCondition="true"/>
	<species id="M_gly_gln_L_b" name="M_L_Glycylglutamine_C7H13N3O4" compartment="Extra_organism" charge="0" boundaryCondition="true"/>
	<species id="M_gly_glu_L_b" name="M_glycyl_L_glutamic_acid_C7H11N2O5" compartment="Extra_organism" charge="-1" boundaryCondition="true"/>
	<species id="M_gly_met_L_b" name="M_N_Glycyl_L_methionine_C7H14N2O3S" compartment="Extra_organism" charge="0" boundaryCondition="true"/>
	<species id="M_gly_pro_L_b" name="M_L_Proline__1_glycyl__C7H12N2O3" compartment="Extra_organism" charge="0" boundaryCondition="true"/>
	<species id="M_glyc3p_b" name="M_Glycerol_3_phosphate_C3H7O6P" compartment="Extra_organism" charge="-2" boundaryCondition="true"/>
	<species id="M_glyc_b" name="M_Glycerol_C3H8O3" compartment="Extra_organism" charge="0" boundaryCondition="true"/>
	<species id="M_gtp_b" name="M_GTP_C10H12N5O14P3" compartment="Extra_organism" charge="-4" boundaryCondition="true"/>
	<species id="M_h2o_b" name="M_H2O_H2O" compartment="Extra_organism" charge="0" boundaryCondition="true"/>
	<species id="M_h_b" name="M_H__H" compartment="Extra_organism" charge="1" boundaryCondition="true"/>
	<species id="M_his_L_b" name="M_L_Histidine_C6H9N3O2" compartment="Extra_organism" charge="0" boundaryCondition="true"/>
	<species id="M_ile_L_b" name="M_L_Isoleucine_C6H13NO2" compartment="Extra_organism" charge="0" boundaryCondition="true"/>
	<species id="M_k_b" name="M_Potassium_K" compartment="Extra_organism" charge="1" boundaryCondition="true"/>
	<species id="M_lac_L_b" name="M_L_Lactate_C3H5O3" compartment="Extra_organism" charge="-1" boundaryCondition="true"/>
	<species id="M_leu_L_b" name="M_L_Leucine_C6H13NO2" compartment="Extra_organism" charge="0" boundaryCondition="true"/>
	<species id="M_lys_L_b" name="M_L_Lysine_C6H15N2O2" compartment="Extra_organism" charge="1" boundaryCondition="true"/>
	<species id="M_malt_b" name="M_Maltose_C12H22O11" compartment="Extra_organism" charge="0" boundaryCondition="true"/>
	<species id="M_man_b" name="M_D_Mannose_C6H12O6" compartment="Extra_organism" charge="0" boundaryCondition="true"/>
	<species id="M_met_L_ala_L_b" name="M_met_L_ala_L_C8H16N2O3S" compartment="Extra_organism" charge="0" boundaryCondition="true"/>
	<species id="M_met_L_b" name="M_L_Methionine_C5H11NO2S" compartment="Extra_organism" charge="0" boundaryCondition="true"/>
	<species id="M_mg2_b" name="M_Magnesium_Mg" compartment="Extra_organism" charge="2" boundaryCondition="true"/>
	<species id="M_mn2_b" name="M_Mn2__Mn" compartment="Extra_organism" charge="2" boundaryCondition="true"/>
	<species id="M_mnl_b" name="M_D_Mannitol_C6H14O6" compartment="Extra_organism" charge="0" boundaryCondition="true"/>
	<species id="M_mobd_b" name="M_Molybdate_MoO4" compartment="Extra_organism" charge="-2" boundaryCondition="true"/>
	<species id="M_mqn7_b" name="M_Menaquinone_7_C46H64O2" compartment="Extra_organism" charge="0" boundaryCondition="true"/>
	<species id="M_nac_b" name="M_Nicotinate_C6H4NO2" compartment="Extra_organism" charge="-1" boundaryCondition="true"/>
	<species id="M_nh4_b" name="M_Ammonium_H4N" compartment="Extra_organism" charge="1" boundaryCondition="true"/>
	<species id="M_ni2_b" name="M_Nickel_Ni" compartment="Extra_organism" charge="2" boundaryCondition="true"/>
	<species id="M_orn_L_b" name="M_L_Ornithine_C5H13N2O2" compartment="Extra_organism" charge="1" boundaryCondition="true"/>
	<species id="M_pglyp_b" name="M_Phosphatidylglycerophosphate_C8H11O13P2R2" compartment="Extra_organism" charge="-3" boundaryCondition="true"/>
	<species id="M_phe_L_b" name="M_L_Phenylalanine_C9H11NO2" compartment="Extra_organism" charge="0" boundaryCondition="true"/>
	<species id="M_pi_b" name="M_Phosphate_HO4P" compartment="Extra_organism" charge="-2" boundaryCondition="true"/>
	<species id="M_ppa_b" name="M_Propionate__n_C3_0__C3H5O2" compartment="Extra_organism" charge="-1" boundaryCondition="true"/>
	<species id="M_pro_L_b" name="M_L_Proline_C5H9NO2" compartment="Extra_organism" charge="0" boundaryCondition="true"/>
	<species id="M_ptrc_b" name="M_Putrescine_C4H14N2" compartment="Extra_organism" charge="2" boundaryCondition="true"/>
	<species id="M_pydx_b" name="M_Pyridoxal_C8H9NO3" compartment="Extra_organism" charge="0" boundaryCondition="true"/>
	<species id="M_rib_D_b" name="M_D_Ribose_C5H10O5" compartment="Extra_organism" charge="0" boundaryCondition="true"/>
	<species id="M_ribflv_b" name="M_Riboflavin_C17H20N4O6" compartment="Extra_organism" charge="0" boundaryCondition="true"/>
	<species id="M_salcn_b" name="M_Salicin_C13H18O7" compartment="Extra_organism" charge="0" boundaryCondition="true"/>
	<species id="M_ser_L_b" name="M_L_Serine_C3H7NO3" compartment="Extra_organism" charge="0" boundaryCondition="true"/>
	<species id="M_so4_b" name="M_Sulfate_O4S" compartment="Extra_organism" charge="-2" boundaryCondition="true"/>
	<species id="M_spmd_b" name="M_Spermidine_C7H22N3" compartment="Extra_organism" charge="3" boundaryCondition="true"/>
	<species id="M_sucr_b" name="M_Sucrose_C12H22O11" compartment="Extra_organism" charge="0" boundaryCondition="true"/>
	<species id="M_thm_b" name="M_Thiamin_C12H17N4OS" compartment="Extra_organism" charge="1" boundaryCondition="true"/>
	<species id="M_thymd_b" name="M_Thymidine_C10H14N2O5" compartment="Extra_organism" charge="0" boundaryCondition="true"/>
	<species id="M_tre_b" name="M_Trehalose_C12H22O11" compartment="Extra_organism" charge="0" boundaryCondition="true"/>
	<species id="M_trp_L_b" name="M_L_Tryptophan_C11H12N2O2" compartment="Extra_organism" charge="0" boundaryCondition="true"/>
	<species id="M_tyr_L_b" name="M_L_Tyrosine_C9H11NO3" compartment="Extra_organism" charge="0" boundaryCondition="true"/>
	<species id="M_ura_b" name="M_Uracil_C4H4N2O2" compartment="Extra_organism" charge="0" boundaryCondition="true"/>
	<species id="M_val_L_b" name="M_L_Valine_C5H11NO2" compartment="Extra_organism" charge="0" boundaryCondition="true"/>
	<species id="M_zn2_b" name="M_Zinc_Zn" compartment="Extra_organism" charge="2" boundaryCondition="true"/>
</listOfSpecies>
<listOfReactions>
	<reaction id="R_ACGApts" name="R_N_Acetyl_D_glucosamine_transport_via_PEP_Pyr_PTS" reversible="false">
		<notes>
			<html:p>GENE_ASSOCIATION: ( MG041  and  MG429 )</html:p>
		</notes>
		<listOfReactants>
			<speciesReference species="M_acgam_e" stoichiometry="1.000000"/>
			<speciesReference species="M_pep_c" stoichiometry="1.000000"/>
		</listOfReactants>
		<listOfProducts>
			<speciesReference species="M_acgam6p_c" stoichiometry="1.000000"/>
			<speciesReference species="M_pyr_c" stoichiometry="1.000000"/>
		</listOfProducts>
	</reaction>
	<reaction id="R_ACKr" name="R_acetate_kinase" reversible="true">
		<notes>
			<html:p>GENE_ASSOCIATION: MG357</html:p>
		</notes>
		<listOfReactants>
			<speciesReference species="M_ac_c" stoichiometry="1.000000"/>
			<speciesReference species="M_atp_c" stoichiometry="1.000000"/>
		</listOfReactants>
		<listOfProducts>
			<speciesReference species="M_actp_c" stoichiometry="1.000000"/>
			<speciesReference species="M_adp_c" stoichiometry="1.000000"/>
		</listOfProducts>
	</reaction>
	<reaction id="R_ACOAt" name="R_Acyl_Coenzyme_A_transport" reversible="false">
		<notes>
			<html:p>GENE_ASSOCIATION: </html:p>
		</notes>
		<listOfReactants>
			<speciesReference species="M_acoa_e" stoichiometry="1.000000"/>
		</listOfReactants>
		<listOfProducts>
			<speciesReference species="M_acoa_c" stoichiometry="1.000000"/>
		</listOfProducts>
	</reaction>
	<reaction id="R_ACt6" name="R_acetate_transport_in/out_via_proton_symport" reversible="true">
		<notes>
			<html:p>GENE_ASSOCIATION: </html:p>
		</notes>
		<listOfReactants>
			<speciesReference species="M_ac_e" stoichiometry="1.000000"/>
			<speciesReference species="M_h_e" stoichiometry="1.000000"/>
		</listOfReactants>
		<listOfProducts>
			<speciesReference species="M_ac_c" stoichiometry="1.000000"/>
			<speciesReference species="M_h_c" stoichiometry="1.000000"/>
		</listOfProducts>
	</reaction>
	<reaction id="R_ADEt2" name="R_adenine_transport_via_proton_symport__reversible_" reversible="true">
		<notes>
			<html:p>GENE_ASSOCIATION: </html:p>
		</notes>
		<listOfReactants>
			<speciesReference species="M_ade_e" stoichiometry="1.000000"/>
			<speciesReference species="M_h_e" stoichiometry="1.000000"/>
		</listOfReactants>
		<listOfProducts>
			<speciesReference species="M_ade_c" stoichiometry="1.000000"/>
			<speciesReference species="M_h_c" stoichiometry="1.000000"/>
		</listOfProducts>
	</reaction>
	<reaction id="R_ADK1" name="R_adenylate_kinase" reversible="true">
		<notes>
			<html:p>GENE_ASSOCIATION: MG171</html:p>
		</notes>
		<listOfReactants>
			<speciesReference species="M_amp_c" stoichiometry="1.000000"/>
			<speciesReference species="M_atp_c" stoichiometry="1.000000"/>
		</listOfReactants>
		<listOfProducts>
			<speciesReference species="M_adp_c" stoichiometry="2.000000"/>
		</listOfProducts>
	</reaction>
	<reaction id="R_ADK2" name="R_adenylate_kinase__Inorganic_triphosphate_" reversible="true">
		<notes>
			<html:p>GENE_ASSOCIATION: MG171</html:p>
		</notes>
		<listOfReactants>
			<speciesReference species="M_amp_c" stoichiometry="1.000000"/>
			<speciesReference species="M_pppi_c" stoichiometry="1.000000"/>
		</listOfReactants>
		<listOfProducts>
			<speciesReference species="M_adp_c" stoichiometry="1.000000"/>
			<speciesReference species="M_ppi_c" stoichiometry="1.000000"/>
		</listOfProducts>
	</reaction>
	<reaction id="R_ADPT" name="R_adenine_phosphoribosyltransferase" reversible="false">
		<notes>
			<html:p>GENE_ASSOCIATION: MG276</html:p>
		</notes>
		<listOfReactants>
			<speciesReference species="M_ade_c" stoichiometry="1.000000"/>
			<speciesReference species="M_prpp_c" stoichiometry="1.000000"/>
		</listOfReactants>
		<listOfProducts>
			<speciesReference species="M_amp_c" stoichiometry="1.000000"/>
			<speciesReference species="M_ppi_c" stoichiometry="1.000000"/>
		</listOfProducts>
	</reaction>
	<reaction id="R_AGPAT" name="R_1_acylglycerol_3_phosphate_O_acyltransferase" reversible="false">
		<notes>
			<html:p>GENE_ASSOCIATION: MG212</html:p>
		</notes>
		<listOfReactants>
			<speciesReference species="M_1ag3p_c" stoichiometry="1.000000"/>
			<speciesReference species="M_acoa_c" stoichiometry="1.000000"/>
		</listOfReactants>
		<listOfProducts>
			<speciesReference species="M_12dag3p_c" stoichiometry="1.000000"/>
			<speciesReference species="M_coa_c" stoichiometry="1.000000"/>
		</listOfProducts>
	</reaction>
	<reaction id="R_AKGD" name="R_2_oxoglutarate_dehydrogenase" reversible="false">
		<notes>
			<html:p>GENE_ASSOCIATION: MG271</html:p>
		</notes>
		<listOfReactants>
			<speciesReference species="M_akg_c" stoichiometry="1.000000"/>
			<speciesReference species="M_coa_c" stoichiometry="1.000000"/>
			<speciesReference species="M_nad_c" stoichiometry="1.000000"/>
		</listOfReactants>
		<listOfProducts>
			<speciesReference species="M_co2_c" stoichiometry="1.000000"/>
			<speciesReference species="M_nadh_c" stoichiometry="1.000000"/>
			<speciesReference species="M_succoa_c" stoichiometry="1.000000"/>
		</listOfProducts>
	</reaction>
	<reaction id="R_AKGt2" name="R_2_oxoglutarate_transport_in_via_proton_symport" reversible="false">
		<notes>
			<html:p>GENE_ASSOCIATION: </html:p>
		</notes>
		<listOfReactants>
			<speciesReference species="M_akg_e" stoichiometry="1.000000"/>
			<speciesReference species="M_h_e" stoichiometry="1.000000"/>
		</listOfReactants>
		<listOfProducts>
			<speciesReference species="M_akg_c" stoichiometry="1.000000"/>
			<speciesReference species="M_h_c" stoichiometry="1.000000"/>
		</listOfProducts>
	</reaction>
	<reaction id="R_ALATRS" name="R_Alanyl_tRNA_synthetase" reversible="false">
		<notes>
			<html:p>GENE_ASSOCIATION: MG292</html:p>
		</notes>
		<listOfReactants>
			<speciesReference species="M_ala_L_c" stoichiometry="1.000000"/>
			<speciesReference species="M_atp_c" stoichiometry="1.000000"/>
			<speciesReference species="M_trnaala_c" stoichiometry="1.000000"/>
		</listOfReactants>
		<listOfProducts>
			<speciesReference species="M_alatrna_c" stoichiometry="1.000000"/>
			<speciesReference species="M_amp_c" stoichiometry="1.000000"/>
			<speciesReference species="M_ppi_c" stoichiometry="1.000000"/>
		</listOfProducts>
	</reaction>
	<reaction id="R_ALDD2x" name="R_aldehyde_dehydrogenase__acetaldehyde__NAD_" reversible="true">
		<notes>
			<html:p>GENE_ASSOCIATION: </html:p>
		</notes>
		<listOfReactants>
			<speciesReference species="M_acald_c" stoichiometry="1.000000"/>
			<speciesReference species="M_h2o_c" stoichiometry="1.000000"/>
			<speciesReference species="M_nad_c" stoichiometry="1.000000"/>
		</listOfReactants>
		<listOfProducts>
			<speciesReference species="M_ac_c" stoichiometry="1.000000"/>
			<speciesReference species="M_h_c" stoichiometry="2.000000"/>
			<speciesReference species="M_nadh_c" stoichiometry="1.000000"/>
		</listOfProducts>
	</reaction>
	<reaction id="R_ALDD2y" name="R_aldehyde_dehydrogenase__acetaldehyde__NADP_" reversible="true">
		<notes>
			<html:p>GENE_ASSOCIATION: </html:p>
		</notes>
		<listOfReactants>
			<speciesReference species="M_acald_c" stoichiometry="1.000000"/>
			<speciesReference species="M_h2o_c" stoichiometry="1.000000"/>
			<speciesReference species="M_nadp_c" stoichiometry="1.000000"/>
		</listOfReactants>
		<listOfProducts>
			<speciesReference species="M_ac_c" stoichiometry="1.000000"/>
			<speciesReference species="M_h_c" stoichiometry="2.000000"/>
			<speciesReference species="M_nadph_c" stoichiometry="1.000000"/>
		</listOfProducts>
	</reaction>
	<reaction id="R_AMPEP1" name="R_aminopeptidase" reversible="true">
		<notes>
			<html:p>GENE_ASSOCIATION: </html:p>
		</notes>
		<listOfReactants>
			<speciesReference species="M_ala_L_asp_L_c" stoichiometry="1.000000"/>
			<speciesReference species="M_h2o_c" stoichiometry="1.000000"/>
		</listOfReactants>
		<listOfProducts>
			<speciesReference species="M_ala_L_c" stoichiometry="1.000000"/>
			<speciesReference species="M_asp_L_c" stoichiometry="1.000000"/>
		</listOfProducts>
	</reaction>
	<reaction id="R_AMPEP10" name="R_aminopeptidase" reversible="true">
		<notes>
			<html:p>GENE_ASSOCIATION: </html:p>
		</notes>
		<listOfReactants>
			<speciesReference species="M_gly_glu_L_c" stoichiometry="1.000000"/>
			<speciesReference species="M_h2o_c" stoichiometry="1.000000"/>
		</listOfReactants>
		<listOfProducts>
			<speciesReference species="M_gly_c" stoichiometry="1.000000"/>
			<speciesReference species="M_glu_L_c" stoichiometry="1.000000"/>
		</listOfProducts>
	</reaction>
	<reaction id="R_AMPEP11" name="R_aminopeptidase" reversible="true">
		<notes>
			<html:p>GENE_ASSOCIATION: </html:p>
		</notes>
		<listOfReactants>
			<speciesReference species="M_gly_met_L_c" stoichiometry="1.000000"/>
			<speciesReference species="M_h2o_c" stoichiometry="1.000000"/>
		</listOfReactants>
		<listOfProducts>
			<speciesReference species="M_gly_c" stoichiometry="1.000000"/>
			<speciesReference species="M_met_L_c" stoichiometry="1.000000"/>
		</listOfProducts>
	</reaction>
	<reaction id="R_AMPEP12" name="R_aminopeptidase" reversible="true">
		<notes>
			<html:p>GENE_ASSOCIATION: </html:p>
		</notes>
		<listOfReactants>
			<speciesReference species="M_h2o_c" stoichiometry="1.000000"/>
			<speciesReference species="M_met_L_ala_L_c" stoichiometry="1.000000"/>
		</listOfReactants>
		<listOfProducts>
			<speciesReference species="M_met_L_c" stoichiometry="1.000000"/>
			<speciesReference species="M_ala_L_c" stoichiometry="1.000000"/>
		</listOfProducts>
	</reaction>
	<reaction id="R_AMPEP13" name="R_aminopeptidase" reversible="true">
		<notes>
			<html:p>GENE_ASSOCIATION: </html:p>
		</notes>
		<listOfReactants>
			<speciesReference species="M_gly_asp_L_c" stoichiometry="1.000000"/>
			<speciesReference species="M_h2o_c" stoichiometry="1.000000"/>
		</listOfReactants>
		<listOfProducts>
			<speciesReference species="M_gly_c" stoichiometry="1.000000"/>
			<speciesReference species="M_asp_L_c" stoichiometry="1.000000"/>
		</listOfProducts>
	</reaction>
	<reaction id="R_AMPEP14" name="R_aminopeptidase" reversible="true">
		<notes>
			<html:p>GENE_ASSOCIATION: </html:p>
		</notes>
		<listOfReactants>
			<speciesReference species="M_gly_pro_L_c" stoichiometry="1.000000"/>
			<speciesReference species="M_h2o_c" stoichiometry="1.000000"/>
		</listOfReactants>
		<listOfProducts>
			<speciesReference species="M_gly_c" stoichiometry="1.000000"/>
			<speciesReference species="M_pro_L_c" stoichiometry="1.000000"/>
		</listOfProducts>
	</reaction>
	<reaction id="R_AMPEP2" name="R_aminopeptidase" reversible="true">
		<notes>
			<html:p>GENE_ASSOCIATION: </html:p>
		</notes>
		<listOfReactants>
			<speciesReference species="M_ala_L_gln_L_c" stoichiometry="1.000000"/>
			<speciesReference species="M_h2o_c" stoichiometry="1.000000"/>
		</listOfReactants>
		<listOfProducts>
			<speciesReference species="M_ala_L_c" stoichiometry="1.000000"/>
			<speciesReference species="M_gln_L_c" stoichiometry="1.000000"/>
		</listOfProducts>
	</reaction>
	<reaction id="R_AMPEP3" name="R_aminopeptidase" reversible="true">
		<notes>
			<html:p>GENE_ASSOCIATION: </html:p>
		</notes>
		<listOfReactants>
			<speciesReference species="M_ala_L_glu_L_c" stoichiometry="1.000000"/>
			<speciesReference species="M_h2o_c" stoichiometry="1.000000"/>
		</listOfReactants>
		<listOfProducts>
			<speciesReference species="M_ala_L_c" stoichiometry="1.000000"/>
			<speciesReference species="M_glu_L_c" stoichiometry="1.000000"/>
		</listOfProducts>
	</reaction>
	<reaction id="R_AMPEP4" name="R_aminopeptidase" reversible="true">
		<notes>
			<html:p>GENE_ASSOCIATION: </html:p>
		</notes>
		<listOfReactants>
			<speciesReference species="M_L_alagly_c" stoichiometry="1.000000"/>
			<speciesReference species="M_h2o_c" stoichiometry="1.000000"/>
		</listOfReactants>
		<listOfProducts>
			<speciesReference species="M_ala_L_c" stoichiometry="1.000000"/>
			<speciesReference species="M_gly_c" stoichiometry="1.000000"/>
		</listOfProducts>
	</reaction>
	<reaction id="R_AMPEP5" name="R_aminopeptidase" reversible="true">
		<notes>
			<html:p>GENE_ASSOCIATION: </html:p>
		</notes>
		<listOfReactants>
			<speciesReference species="M_ala_L_his_L_c" stoichiometry="1.000000"/>
			<speciesReference species="M_h2o_c" stoichiometry="1.000000"/>
		</listOfReactants>
		<listOfProducts>
			<speciesReference species="M_ala_L_c" stoichiometry="1.000000"/>
			<speciesReference species="M_his_L_c" stoichiometry="1.000000"/>
		</listOfProducts>
	</reaction>
	<reaction id="R_AMPEP6" name="R_aminopeptidase" reversible="true">
		<notes>
			<html:p>GENE_ASSOCIATION: </html:p>
		</notes>
		<listOfReactants>
			<speciesReference species="M_ala_L_leu_L_c" stoichiometry="1.000000"/>
			<speciesReference species="M_h2o_c" stoichiometry="1.000000"/>
		</listOfReactants>
		<listOfProducts>
			<speciesReference species="M_ala_L_c" stoichiometry="1.000000"/>
			<speciesReference species="M_leu_L_c" stoichiometry="1.000000"/>
		</listOfProducts>
	</reaction>
	<reaction id="R_AMPEP7" name="R_aminopeptidase" reversible="true">
		<notes>
			<html:p>GENE_ASSOCIATION: </html:p>
		</notes>
		<listOfReactants>
			<speciesReference species="M_ala_L_thr_L_c" stoichiometry="1.000000"/>
			<speciesReference species="M_h2o_c" stoichiometry="1.000000"/>
		</listOfReactants>
		<listOfProducts>
			<speciesReference species="M_ala_L_c" stoichiometry="1.000000"/>
			<speciesReference species="M_thr_L_c" stoichiometry="1.000000"/>
		</listOfProducts>
	</reaction>
	<reaction id="R_AMPEP8" name="R_aminopeptidase" reversible="true">
		<notes>
			<html:p>GENE_ASSOCIATION: </html:p>
		</notes>
		<listOfReactants>
			<speciesReference species="M_gly_asn_L_c" stoichiometry="1.000000"/>
			<speciesReference species="M_h2o_c" stoichiometry="1.000000"/>
		</listOfReactants>
		<listOfProducts>
			<speciesReference species="M_gly_c" stoichiometry="1.000000"/>
			<speciesReference species="M_asn_L_c" stoichiometry="1.000000"/>
		</listOfProducts>
	</reaction>
	<reaction id="R_AMPEP9" name="R_aminopeptidase" reversible="true">
		<notes>
			<html:p>GENE_ASSOCIATION: </html:p>
		</notes>
		<listOfReactants>
			<speciesReference species="M_gly_gln_L_c" stoichiometry="1.000000"/>
			<speciesReference species="M_h2o_c" stoichiometry="1.000000"/>
		</listOfReactants>
		<listOfProducts>
			<speciesReference species="M_gly_c" stoichiometry="1.000000"/>
			<speciesReference species="M_gln_L_c" stoichiometry="1.000000"/>
		</listOfProducts>
	</reaction>
	<reaction id="R_ARBTpts" name="R_arbutin_transport_via_PEP_Pyr_PTS" reversible="false">
		<notes>
			<html:p>GENE_ASSOCIATION: ( MG041  and  MG429 )</html:p>
		</notes>
		<listOfReactants>
			<speciesReference species="M_arbt_e" stoichiometry="1.000000"/>
			<speciesReference species="M_pep_c" stoichiometry="1.000000"/>
		</listOfReactants>
		<listOfProducts>
			<speciesReference species="M_arbt6p_c" stoichiometry="1.000000"/>
			<speciesReference species="M_pyr_c" stoichiometry="1.000000"/>
		</listOfProducts>
	</reaction>
	<reaction id="R_ARGt2" name="R_L_arginine_transport_in_via_proton_symport" reversible="false">
		<notes>
			<html:p>GENE_ASSOCIATION: </html:p>
		</notes>
		<listOfReactants>
			<speciesReference species="M_arg_L_e" stoichiometry="1.000000"/>
			<speciesReference species="M_h_e" stoichiometry="1.000000"/>
		</listOfReactants>
		<listOfProducts>
			<speciesReference species="M_arg_L_c" stoichiometry="1.000000"/>
			<speciesReference species="M_h_c" stoichiometry="1.000000"/>
		</listOfProducts>
	</reaction>
	<reaction id="R_ARGTRS" name="R_Arginyl_tRNA_synthetase" reversible="false">
		<notes>
			<html:p>GENE_ASSOCIATION: MG378</html:p>
		</notes>
		<listOfReactants>
			<speciesReference species="M_arg_L_c" stoichiometry="1.000000"/>
			<speciesReference species="M_atp_c" stoichiometry="1.000000"/>
			<speciesReference species="M_trnaarg_c" stoichiometry="1.000000"/>
		</listOfReactants>
		<listOfProducts>
			<speciesReference species="M_amp_c" stoichiometry="1.000000"/>
			<speciesReference species="M_argtrna_c" stoichiometry="1.000000"/>
			<speciesReference species="M_ppi_c" stoichiometry="1.000000"/>
		</listOfProducts>
	</reaction>
	<reaction id="R_ASNt2" name="R_L_asparagine_transport_in_via_proton_symport" reversible="false">
		<notes>
			<html:p>GENE_ASSOCIATION: </html:p>
		</notes>
		<listOfReactants>
			<speciesReference species="M_asn_L_e" stoichiometry="1.000000"/>
			<speciesReference species="M_h_e" stoichiometry="1.000000"/>
		</listOfReactants>
		<listOfProducts>
			<speciesReference species="M_asn_L_c" stoichiometry="1.000000"/>
			<speciesReference species="M_h_c" stoichiometry="1.000000"/>
		</listOfProducts>
	</reaction>
	<reaction id="R_ASNTRS" name="R_Asparaginyl_tRNA_synthetase" reversible="false">
		<notes>
			<html:p>GENE_ASSOCIATION: MG113</html:p>
		</notes>
		<listOfReactants>
			<speciesReference species="M_asn_L_c" stoichiometry="1.000000"/>
			<speciesReference species="M_atp_c" stoichiometry="1.000000"/>
			<speciesReference species="M_trnaasn_c" stoichiometry="1.000000"/>
		</listOfReactants>
		<listOfProducts>
			<speciesReference species="M_amp_c" stoichiometry="1.000000"/>
			<speciesReference species="M_asntrna_c" stoichiometry="1.000000"/>
			<speciesReference species="M_ppi_c" stoichiometry="1.000000"/>
		</listOfProducts>
	</reaction>
	<reaction id="R_ASPTRS" name="R_Aspartyl_tRNA_synthetase" reversible="false">
		<notes>
			<html:p>GENE_ASSOCIATION: MG036</html:p>
		</notes>
		<listOfReactants>
			<speciesReference species="M_asp_L_c" stoichiometry="1.000000"/>
			<speciesReference species="M_atp_c" stoichiometry="1.000000"/>
			<speciesReference species="M_trnaasp_c" stoichiometry="1.000000"/>
		</listOfReactants>
		<listOfProducts>
			<speciesReference species="M_amp_c" stoichiometry="1.000000"/>
			<speciesReference species="M_asptrna_c" stoichiometry="1.000000"/>
			<speciesReference species="M_ppi_c" stoichiometry="1.000000"/>
		</listOfProducts>
	</reaction>
	<reaction id="R_ATPHs" name="R_ATP_amine_hydrolysis__spontaneous_" reversible="false">
		<notes>
			<html:p>GENE_ASSOCIATION: s0001</html:p>
		</notes>
		<listOfReactants>
			<speciesReference species="M_atp_c" stoichiometry="1.000000"/>
			<speciesReference species="M_h_c" stoichiometry="1.000000"/>
			<speciesReference species="M_h2o_c" stoichiometry="1.000000"/>
		</listOfReactants>
		<listOfProducts>
			<speciesReference species="M_itp_c" stoichiometry="1.000000"/>
			<speciesReference species="M_nh4_c" stoichiometry="1.000000"/>
		</listOfProducts>
	</reaction>
	<reaction id="R_ATPM" name="R_ATP_maintenance_requirement" reversible="false">
		<notes>
			<html:p>GENE_ASSOCIATION: </html:p>
		</notes>
		<listOfReactants>
			<speciesReference species="M_atp_c" stoichiometry="1.000000"/>
			<speciesReference species="M_h2o_c" stoichiometry="1.000000"/>
		</listOfReactants>
		<listOfProducts>
			<speciesReference species="M_adp_c" stoichiometry="1.000000"/>
			<speciesReference species="M_h_c" stoichiometry="1.000000"/>
			<speciesReference species="M_pi_c" stoichiometry="1.000000"/>
		</listOfProducts>
	</reaction>
	<reaction id="R_ATPS4r" name="R_ATP_synthase__four_protons_for_one_ATP_" reversible="true">
		<notes>
			<html:p>GENE_ASSOCIATION: ( MG399  and  MG400  and  MG401  and  MG402  and  MG403  and  MG404  and  MG405 )</html:p>
		</notes>
		<listOfReactants>
			<speciesReference species="M_adp_c" stoichiometry="1.000000"/>
			<speciesReference species="M_h_e" stoichiometry="4.000000"/>
			<speciesReference species="M_pi_c" stoichiometry="1.000000"/>
		</listOfReactants>
		<listOfProducts>
			<speciesReference species="M_atp_c" stoichiometry="1.000000"/>
			<speciesReference species="M_h_c" stoichiometry="3.000000"/>
			<speciesReference species="M_h2o_c" stoichiometry="1.000000"/>
		</listOfProducts>
	</reaction>
	<reaction id="R_CA2abc" name="R_calcium_efflux__via_ABC_system" reversible="false">
		<notes>
			<html:p>GENE_ASSOCIATION: MG071</html:p>
		</notes>
		<listOfReactants>
			<speciesReference species="M_atp_c" stoichiometry="1.000000"/>
			<speciesReference species="M_ca2_e" stoichiometry="1.000000"/>
			<speciesReference species="M_h2o_c" stoichiometry="1.000000"/>
		</listOfReactants>
		<listOfProducts>
			<speciesReference species="M_adp_c" stoichiometry="1.000000"/>
			<speciesReference species="M_ca2_c" stoichiometry="1.000000"/>
			<speciesReference species="M_h_c" stoichiometry="1.000000"/>
			<speciesReference species="M_pi_c" stoichiometry="1.000000"/>
		</listOfProducts>
	</reaction>
	<reaction id="R_CDGPT" name="R_CDPdiacylglycerol_sn_glycerol_3_phosphate_3_phosphatidyltransferase" reversible="false">
		<notes>
			<html:p>GENE_ASSOCIATION: MG114</html:p>
		</notes>
		<listOfReactants>
			<speciesReference species="M_cdpdag_c" stoichiometry="1.000000"/>
			<speciesReference species="M_glyc3p_c" stoichiometry="1.000000"/>
		</listOfReactants>
		<listOfProducts>
			<speciesReference species="M_cmp_c" stoichiometry="1.000000"/>
			<speciesReference species="M_h_c" stoichiometry="1.000000"/>
			<speciesReference species="M_pglyp_c" stoichiometry="1.000000"/>
		</listOfProducts>
	</reaction>
	<reaction id="R_CELBpts" name="R_cellobiose_transport_via_PEP_Pyr_PTS" reversible="false">
		<notes>
			<html:p>GENE_ASSOCIATION: ( MG041  and  MG429 )</html:p>
		</notes>
		<listOfReactants>
			<speciesReference species="M_cellb_e" stoichiometry="1.000000"/>
			<speciesReference species="M_pep_c" stoichiometry="1.000000"/>
		</listOfReactants>
		<listOfProducts>
			<speciesReference species="M_6pgg_c" stoichiometry="1.000000"/>
			<speciesReference species="M_pyr_c" stoichiometry="1.000000"/>
		</listOfProducts>
	</reaction>
	<reaction id="R_CHOLK" name="R_Choline_kinase" reversible="false">
		<notes>
			<html:p>GENE_ASSOCIATION: MG356</html:p>
		</notes>
		<listOfReactants>
			<speciesReference species="M_atp_c" stoichiometry="1.000000"/>
			<speciesReference species="M_chol_c" stoichiometry="1.000000"/>
		</listOfReactants>
		<listOfProducts>
			<speciesReference species="M_adp_c" stoichiometry="1.000000"/>
			<speciesReference species="M_cholp_c" stoichiometry="1.000000"/>
			<speciesReference species="M_h_c" stoichiometry="1.000000"/>
		</listOfProducts>
	</reaction>
	<reaction id="R_Clt" name="R_chlorideion_transport_out_via_diffusion" reversible="true">
		<notes>
			<html:p>GENE_ASSOCIATION: </html:p>
		</notes>
		<listOfReactants>
			<speciesReference species="M_cl_e" stoichiometry="1.000000"/>
		</listOfReactants>
		<listOfProducts>
			<speciesReference species="M_cl_c" stoichiometry="1.000000"/>
		</listOfProducts>
	</reaction>
	<reaction id="R_CO2t" name="R_CO2_transporter_via_diffusion" reversible="true">
		<notes>
			<html:p>GENE_ASSOCIATION: s0001</html:p>
		</notes>
		<listOfReactants>
			<speciesReference species="M_co2_e" stoichiometry="1.000000"/>
		</listOfReactants>
		<listOfProducts>
			<speciesReference species="M_co2_c" stoichiometry="1.000000"/>
		</listOfProducts>
	</reaction>
	<reaction id="R_Coabc" name="R_Cobalt_transport_via_ABC_system" reversible="false">
		<notes>
			<html:p>GENE_ASSOCIATION: ( MG179  and  MG180  and  MG181 )</html:p>
		</notes>
		<listOfReactants>
			<speciesReference species="M_atp_c" stoichiometry="1.000000"/>
			<speciesReference species="M_cobalt2_e" stoichiometry="1.000000"/>
			<speciesReference species="M_h2o_c" stoichiometry="1.000000"/>
		</listOfReactants>
		<listOfProducts>
			<speciesReference species="M_adp_c" stoichiometry="1.000000"/>
			<speciesReference species="M_cobalt2_c" stoichiometry="1.000000"/>
			<speciesReference species="M_h_c" stoichiometry="1.000000"/>
			<speciesReference species="M_pi_c" stoichiometry="1.000000"/>
		</listOfProducts>
	</reaction>
	<reaction id="R_COAt" name="R_Coenzyme_A__transport" reversible="false">
		<notes>
			<html:p>GENE_ASSOCIATION: </html:p>
		</notes>
		<listOfReactants>
			<speciesReference species="M_coa_e" stoichiometry="1.000000"/>
		</listOfReactants>
		<listOfProducts>
			<speciesReference species="M_coa_c" stoichiometry="1.000000"/>
		</listOfProducts>
	</reaction>
	<reaction id="R_CSNt2" name="R_cytosine_transport_in_via_proton_symport" reversible="false">
		<notes>
			<html:p>GENE_ASSOCIATION: </html:p>
		</notes>
		<listOfReactants>
			<speciesReference species="M_csn_e" stoichiometry="1.000000"/>
			<speciesReference species="M_h_e" stoichiometry="1.000000"/>
		</listOfReactants>
		<listOfProducts>
			<speciesReference species="M_csn_c" stoichiometry="1.000000"/>
			<speciesReference species="M_h_c" stoichiometry="1.000000"/>
		</listOfProducts>
	</reaction>
	<reaction id="R_Cuabc" name="R_Copper_transport_via_ABC_system" reversible="false">
		<notes>
			<html:p>GENE_ASSOCIATION: </html:p>
		</notes>
		<listOfReactants>
			<speciesReference species="M_atp_c" stoichiometry="1.000000"/>
			<speciesReference species="M_cu2_e" stoichiometry="1.000000"/>
			<speciesReference species="M_h2o_c" stoichiometry="1.000000"/>
		</listOfReactants>
		<listOfProducts>
			<speciesReference species="M_adp_c" stoichiometry="1.000000"/>
			<speciesReference species="M_cu2_c" stoichiometry="1.000000"/>
			<speciesReference species="M_h_c" stoichiometry="1.000000"/>
			<speciesReference species="M_pi_c" stoichiometry="1.000000"/>
		</listOfProducts>
	</reaction>
	<reaction id="R_CYSTRS" name="R_Cysteinyl_tRNA_synthetase" reversible="false">
		<notes>
			<html:p>GENE_ASSOCIATION: MG253</html:p>
		</notes>
		<listOfReactants>
			<speciesReference species="M_atp_c" stoichiometry="1.000000"/>
			<speciesReference species="M_cys_L_c" stoichiometry="1.000000"/>
			<speciesReference species="M_trnacys_c" stoichiometry="1.000000"/>
		</listOfReactants>
		<listOfProducts>
			<speciesReference species="M_amp_c" stoichiometry="1.000000"/>
			<speciesReference species="M_cystrna_c" stoichiometry="1.000000"/>
			<speciesReference species="M_ppi_c" stoichiometry="1.000000"/>
		</listOfProducts>
	</reaction>
	<reaction id="R_CYTD" name="R_cytidine_deaminase" reversible="false">
		<notes>
			<html:p>GENE_ASSOCIATION: MG052</html:p>
		</notes>
		<listOfReactants>
			<speciesReference species="M_cytd_c" stoichiometry="1.000000"/>
			<speciesReference species="M_h_c" stoichiometry="1.000000"/>
			<speciesReference species="M_h2o_c" stoichiometry="1.000000"/>
		</listOfReactants>
		<listOfProducts>
			<speciesReference species="M_nh4_c" stoichiometry="1.000000"/>
			<speciesReference species="M_uri_c" stoichiometry="1.000000"/>
		</listOfProducts>
	</reaction>
	<reaction id="R_CYTDK1" name="R_cytidine_kinase__ATP_" reversible="false">
		<notes>
			<html:p>GENE_ASSOCIATION: MG382</html:p>
		</notes>
		<listOfReactants>
			<speciesReference species="M_atp_c" stoichiometry="1.000000"/>
			<speciesReference species="M_cytd_c" stoichiometry="1.000000"/>
		</listOfReactants>
		<listOfProducts>
			<speciesReference species="M_adp_c" stoichiometry="1.000000"/>
			<speciesReference species="M_cmp_c" stoichiometry="1.000000"/>
			<speciesReference species="M_h_c" stoichiometry="1.000000"/>
		</listOfProducts>
	</reaction>
	<reaction id="R_CYTDK2" name="R_cytidine_kinase__GTP_" reversible="false">
		<notes>
			<html:p>GENE_ASSOCIATION: MG382</html:p>
		</notes>
		<listOfReactants>
			<speciesReference species="M_cytd_c" stoichiometry="1.000000"/>
			<speciesReference species="M_gtp_c" stoichiometry="1.000000"/>
		</listOfReactants>
		<listOfProducts>
			<speciesReference species="M_cmp_c" stoichiometry="1.000000"/>
			<speciesReference species="M_gdp_c" stoichiometry="1.000000"/>
			<speciesReference species="M_h_c" stoichiometry="1.000000"/>
		</listOfProducts>
	</reaction>
	<reaction id="R_CYTDK3" name="R_cytidine_kinase__ITP_" reversible="false">
		<notes>
			<html:p>GENE_ASSOCIATION: MG382</html:p>
		</notes>
		<listOfReactants>
			<speciesReference species="M_cytd_c" stoichiometry="1.000000"/>
			<speciesReference species="M_itp_c" stoichiometry="1.000000"/>
		</listOfReactants>
		<listOfProducts>
			<speciesReference species="M_cmp_c" stoichiometry="1.000000"/>
			<speciesReference species="M_h_c" stoichiometry="1.000000"/>
			<speciesReference species="M_idp_c" stoichiometry="1.000000"/>
		</listOfProducts>
	</reaction>
	<reaction id="R_CYTK1" name="R_cytidylate_kinase__CMP_" reversible="true">
		<notes>
			<html:p>GENE_ASSOCIATION: MG330</html:p>
		</notes>
		<listOfReactants>
			<speciesReference species="M_atp_c" stoichiometry="1.000000"/>
			<speciesReference species="M_cmp_c" stoichiometry="1.000000"/>
		</listOfReactants>
		<listOfProducts>
			<speciesReference species="M_adp_c" stoichiometry="1.000000"/>
			<speciesReference species="M_cdp_c" stoichiometry="1.000000"/>
		</listOfProducts>
	</reaction>
	<reaction id="R_CYTK2" name="R_cytidylate_kinase__dCMP_" reversible="true">
		<notes>
			<html:p>GENE_ASSOCIATION: MG330</html:p>
		</notes>
		<listOfReactants>
			<speciesReference species="M_atp_c" stoichiometry="1.000000"/>
			<speciesReference species="M_dcmp_c" stoichiometry="1.000000"/>
		</listOfReactants>
		<listOfProducts>
			<speciesReference species="M_adp_c" stoichiometry="1.000000"/>
			<speciesReference species="M_dcdp_c" stoichiometry="1.000000"/>
		</listOfProducts>
	</reaction>
	<reaction id="R_DADK" name="R_deoxyadenylate_kinase" reversible="true">
		<notes>
			<html:p>GENE_ASSOCIATION: MG171</html:p>
		</notes>
		<listOfReactants>
			<speciesReference species="M_atp_c" stoichiometry="1.000000"/>
			<speciesReference species="M_damp_c" stoichiometry="1.000000"/>
		</listOfReactants>
		<listOfProducts>
			<speciesReference species="M_adp_c" stoichiometry="1.000000"/>
			<speciesReference species="M_dadp_c" stoichiometry="1.000000"/>
		</listOfProducts>
	</reaction>
	<reaction id="R_DATPHs" name="R_dATP_amine_hydrolysis__spontaneous_" reversible="false">
		<notes>
			<html:p>GENE_ASSOCIATION: s0001</html:p>
		</notes>
		<listOfReactants>
			<speciesReference species="M_datp_c" stoichiometry="1.000000"/>
			<speciesReference species="M_h_c" stoichiometry="1.000000"/>
			<speciesReference species="M_h2o_c" stoichiometry="1.000000"/>
		</listOfReactants>
		<listOfProducts>
			<speciesReference species="M_ditp_c" stoichiometry="1.000000"/>
			<speciesReference species="M_nh4_c" stoichiometry="1.000000"/>
		</listOfProducts>
	</reaction>
	<reaction id="R_DATPt" name="R_Dinucleoside_transport__dATP_" reversible="false">
		<notes>
			<html:p>GENE_ASSOCIATION: </html:p>
		</notes>
		<listOfReactants>
			<speciesReference species="M_datp_e" stoichiometry="1.000000"/>
		</listOfReactants>
		<listOfProducts>
			<speciesReference species="M_datp_c" stoichiometry="1.000000"/>
		</listOfProducts>
	</reaction>
	<reaction id="R_DCYTD" name="R_deoxycytidine_deaminase" reversible="false">
		<notes>
			<html:p>GENE_ASSOCIATION: MG052</html:p>
		</notes>
		<listOfReactants>
			<speciesReference species="M_dcyt_c" stoichiometry="1.000000"/>
			<speciesReference species="M_h_c" stoichiometry="1.000000"/>
			<speciesReference species="M_h2o_c" stoichiometry="1.000000"/>
		</listOfReactants>
		<listOfProducts>
			<speciesReference species="M_duri_c" stoichiometry="1.000000"/>
			<speciesReference species="M_nh4_c" stoichiometry="1.000000"/>
		</listOfProducts>
	</reaction>
	<reaction id="R_DGK1" name="R_deoxyguanylate_kinase__dGMP_ATP_" reversible="true">
		<notes>
			<html:p>GENE_ASSOCIATION: MG107</html:p>
		</notes>
		<listOfReactants>
			<speciesReference species="M_atp_c" stoichiometry="1.000000"/>
			<speciesReference species="M_dgmp_c" stoichiometry="1.000000"/>
		</listOfReactants>
		<listOfProducts>
			<speciesReference species="M_adp_c" stoichiometry="1.000000"/>
			<speciesReference species="M_dgdp_c" stoichiometry="1.000000"/>
		</listOfProducts>
	</reaction>
	<reaction id="R_DGTPt" name="R_Dinucleoside_transport__dGTP_" reversible="false">
		<notes>
			<html:p>GENE_ASSOCIATION: </html:p>
		</notes>
		<listOfReactants>
			<speciesReference species="M_dgtp_e" stoichiometry="1.000000"/>
		</listOfReactants>
		<listOfProducts>
			<speciesReference species="M_dgtp_c" stoichiometry="1.000000"/>
		</listOfProducts>
	</reaction>
	<reaction id="R_DHFOR2" name="R_dihydrofolate_reductase" reversible="true">
		<notes>
			<html:p>GENE_ASSOCIATION: MG228</html:p>
		</notes>
		<listOfReactants>
			<speciesReference species="M_dhf_c" stoichiometry="1.000000"/>
			<speciesReference species="M_nadp_c" stoichiometry="1.000000"/>
		</listOfReactants>
		<listOfProducts>
			<speciesReference species="M_fol_c" stoichiometry="1.000000"/>
			<speciesReference species="M_nadph_c" stoichiometry="1.000000"/>
		</listOfProducts>
	</reaction>
	<reaction id="R_DHFOR3" name="R_dihydrofolate_reductase" reversible="true">
		<notes>
			<html:p>GENE_ASSOCIATION: MG228</html:p>
		</notes>
		<listOfReactants>
			<speciesReference species="M_fol_c" stoichiometry="1.000000"/>
			<speciesReference species="M_h_c" stoichiometry="1.000000"/>
			<speciesReference species="M_nadph_c" stoichiometry="2.000000"/>
		</listOfReactants>
		<listOfProducts>
			<speciesReference species="M_nadp_c" stoichiometry="2.000000"/>
			<speciesReference species="M_thf_c" stoichiometry="1.000000"/>
		</listOfProducts>
	</reaction>
	<reaction id="R_DHFR" name="R_dihydrofolate_reductase" reversible="true">
		<notes>
			<html:p>GENE_ASSOCIATION: MG228</html:p>
		</notes>
		<listOfReactants>
			<speciesReference species="M_dhf_c" stoichiometry="1.000000"/>
			<speciesReference species="M_h_c" stoichiometry="1.000000"/>
			<speciesReference species="M_nadph_c" stoichiometry="1.000000"/>
		</listOfReactants>
		<listOfProducts>
			<speciesReference species="M_nadp_c" stoichiometry="1.000000"/>
			<speciesReference species="M_thf_c" stoichiometry="1.000000"/>
		</listOfProducts>
	</reaction>
	<reaction id="R_DIPEPabc1" name="R_Dipeptide_transport_via_ABC_system__ala_asp_" reversible="false">
		<notes>
			<html:p>GENE_ASSOCIATION: ( MG077  and  MG078  and  MG079  and  MG080 )</html:p>
		</notes>
		<listOfReactants>
			<speciesReference species="M_ala_L_asp_L_e" stoichiometry="1.000000"/>
			<speciesReference species="M_atp_c" stoichiometry="1.000000"/>
			<speciesReference species="M_h2o_c" stoichiometry="1.000000"/>
		</listOfReactants>
		<listOfProducts>
			<speciesReference species="M_adp_c" stoichiometry="1.000000"/>
			<speciesReference species="M_ala_L_asp_L_c" stoichiometry="1.000000"/>
			<speciesReference species="M_h_c" stoichiometry="1.000000"/>
			<speciesReference species="M_pi_c" stoichiometry="1.000000"/>
		</listOfProducts>
	</reaction>
	<reaction id="R_DIPEPabc10" name="R_Dipeptide_transport_via_ABC_system__gly_glu_" reversible="false">
		<notes>
			<html:p>GENE_ASSOCIATION: ( MG077  and  MG078  and  MG079  and  MG080 )</html:p>
		</notes>
		<listOfReactants>
			<speciesReference species="M_atp_c" stoichiometry="1.000000"/>
			<speciesReference species="M_gly_glu_L_e" stoichiometry="1.000000"/>
			<speciesReference species="M_h2o_c" stoichiometry="1.000000"/>
		</listOfReactants>
		<listOfProducts>
			<speciesReference species="M_adp_c" stoichiometry="1.000000"/>
			<speciesReference species="M_gly_glu_L_c" stoichiometry="1.000000"/>
			<speciesReference species="M_h_c" stoichiometry="1.000000"/>
			<speciesReference species="M_pi_c" stoichiometry="1.000000"/>
		</listOfProducts>
	</reaction>
	<reaction id="R_DIPEPabc11" name="R_Dipeptide_transport_via_ABC_system__gly_met_" reversible="false">
		<notes>
			<html:p>GENE_ASSOCIATION: ( MG077  and  MG078  and  MG079  and  MG080 )</html:p>
		</notes>
		<listOfReactants>
			<speciesReference species="M_atp_c" stoichiometry="1.000000"/>
			<speciesReference species="M_gly_met_L_e" stoichiometry="1.000000"/>
			<speciesReference species="M_h2o_c" stoichiometry="1.000000"/>
		</listOfReactants>
		<listOfProducts>
			<speciesReference species="M_adp_c" stoichiometry="1.000000"/>
			<speciesReference species="M_gly_met_L_c" stoichiometry="1.000000"/>
			<speciesReference species="M_h_c" stoichiometry="1.000000"/>
			<speciesReference species="M_pi_c" stoichiometry="1.000000"/>
		</listOfProducts>
	</reaction>
	<reaction id="R_DIPEPabc12" name="R_Dipeptide_transport_via_ABC_system__met_ala_" reversible="false">
		<notes>
			<html:p>GENE_ASSOCIATION: ( MG077  and  MG078  and  MG079  and  MG080 )</html:p>
		</notes>
		<listOfReactants>
			<speciesReference species="M_atp_c" stoichiometry="1.000000"/>
			<speciesReference species="M_h2o_c" stoichiometry="1.000000"/>
			<speciesReference species="M_met_L_ala_L_e" stoichiometry="1.000000"/>
		</listOfReactants>
		<listOfProducts>
			<speciesReference species="M_adp_c" stoichiometry="1.000000"/>
			<speciesReference species="M_h_c" stoichiometry="1.000000"/>
			<speciesReference species="M_met_L_ala_L_c" stoichiometry="1.000000"/>
			<speciesReference species="M_pi_c" stoichiometry="1.000000"/>
		</listOfProducts>
	</reaction>
	<reaction id="R_DIPEPabc13" name="R_Dipeptide_transport_via_ABC_system__gly_asp_" reversible="false">
		<notes>
			<html:p>GENE_ASSOCIATION: ( MG077  and  MG078  and  MG079  and  MG080 )</html:p>
		</notes>
		<listOfReactants>
			<speciesReference species="M_atp_c" stoichiometry="1.000000"/>
			<speciesReference species="M_gly_asp_L_e" stoichiometry="1.000000"/>
			<speciesReference species="M_h2o_c" stoichiometry="1.000000"/>
		</listOfReactants>
		<listOfProducts>
			<speciesReference species="M_adp_c" stoichiometry="1.000000"/>
			<speciesReference species="M_gly_asp_L_c" stoichiometry="1.000000"/>
			<speciesReference species="M_h_c" stoichiometry="1.000000"/>
			<speciesReference species="M_pi_c" stoichiometry="1.000000"/>
		</listOfProducts>
	</reaction>
	<reaction id="R_DIPEPabc14" name="R_Dipeptide_transport_via_ABC_system__gly_pro_L_" reversible="false">
		<notes>
			<html:p>GENE_ASSOCIATION: ( MG077  and  MG078  and  MG079  and  MG080 )</html:p>
		</notes>
		<listOfReactants>
			<speciesReference species="M_atp_c" stoichiometry="1.000000"/>
			<speciesReference species="M_gly_pro_L_e" stoichiometry="1.000000"/>
			<speciesReference species="M_h2o_c" stoichiometry="1.000000"/>
		</listOfReactants>
		<listOfProducts>
			<speciesReference species="M_adp_c" stoichiometry="1.000000"/>
			<speciesReference species="M_gly_pro_L_c" stoichiometry="1.000000"/>
			<speciesReference species="M_h_c" stoichiometry="1.000000"/>
			<speciesReference species="M_pi_c" stoichiometry="1.000000"/>
		</listOfProducts>
	</reaction>
	<reaction id="R_DIPEPabc15" name="R_Dipeptide_transport_via_ABC_system__cgly_" reversible="false">
		<notes>
			<html:p>GENE_ASSOCIATION: ( MG077  and  MG078  and  MG079  and  MG080 )</html:p>
		</notes>
		<listOfReactants>
			<speciesReference species="M_atp_c" stoichiometry="1.000000"/>
			<speciesReference species="M_cgly_e" stoichiometry="1.000000"/>
			<speciesReference species="M_h2o_c" stoichiometry="1.000000"/>
		</listOfReactants>
		<listOfProducts>
			<speciesReference species="M_adp_c" stoichiometry="1.000000"/>
			<speciesReference species="M_cgly_c" stoichiometry="1.000000"/>
			<speciesReference species="M_h_c" stoichiometry="1.000000"/>
			<speciesReference species="M_pi_c" stoichiometry="1.000000"/>
		</listOfProducts>
	</reaction>
	<reaction id="R_DIPEPabc2" name="R_Dipeptide_transport_via_ABC_system__ala_gln_" reversible="false">
		<notes>
			<html:p>GENE_ASSOCIATION: ( MG077  and  MG078  and  MG079  and  MG080 )</html:p>
		</notes>
		<listOfReactants>
			<speciesReference species="M_ala_L_gln_L_e" stoichiometry="1.000000"/>
			<speciesReference species="M_atp_c" stoichiometry="1.000000"/>
			<speciesReference species="M_h2o_c" stoichiometry="1.000000"/>
		</listOfReactants>
		<listOfProducts>
			<speciesReference species="M_adp_c" stoichiometry="1.000000"/>
			<speciesReference species="M_ala_L_gln_L_c" stoichiometry="1.000000"/>
			<speciesReference species="M_h_c" stoichiometry="1.000000"/>
			<speciesReference species="M_pi_c" stoichiometry="1.000000"/>
		</listOfProducts>
	</reaction>
	<reaction id="R_DIPEPabc3" name="R_Dipeptide_transport_via_ABC_system__ala_glu_" reversible="false">
		<notes>
			<html:p>GENE_ASSOCIATION: ( MG077  and  MG078  and  MG079  and  MG080 )</html:p>
		</notes>
		<listOfReactants>
			<speciesReference species="M_ala_L_glu_L_e" stoichiometry="1.000000"/>
			<speciesReference species="M_atp_c" stoichiometry="1.000000"/>
			<speciesReference species="M_h2o_c" stoichiometry="1.000000"/>
		</listOfReactants>
		<listOfProducts>
			<speciesReference species="M_adp_c" stoichiometry="1.000000"/>
			<speciesReference species="M_ala_L_glu_L_c" stoichiometry="1.000000"/>
			<speciesReference species="M_h_c" stoichiometry="1.000000"/>
			<speciesReference species="M_pi_c" stoichiometry="1.000000"/>
		</listOfProducts>
	</reaction>
	<reaction id="R_DIPEPabc4" name="R_Dipeptide_transport_via_ABC_system__ala_gly_" reversible="false">
		<notes>
			<html:p>GENE_ASSOCIATION: ( MG077  and  MG078  and  MG079  and  MG080 )</html:p>
		</notes>
		<listOfReactants>
			<speciesReference species="M_L_alagly_e" stoichiometry="1.000000"/>
			<speciesReference species="M_atp_c" stoichiometry="1.000000"/>
			<speciesReference species="M_h2o_c" stoichiometry="1.000000"/>
		</listOfReactants>
		<listOfProducts>
			<speciesReference species="M_L_alagly_c" stoichiometry="1.000000"/>
			<speciesReference species="M_adp_c" stoichiometry="1.000000"/>
			<speciesReference species="M_h_c" stoichiometry="1.000000"/>
			<speciesReference species="M_pi_c" stoichiometry="1.000000"/>
		</listOfProducts>
	</reaction>
	<reaction id="R_DIPEPabc5" name="R_Dipeptide_transport_via_ABC_system__ala_his_" reversible="false">
		<notes>
			<html:p>GENE_ASSOCIATION: ( MG077  and  MG078  and  MG079  and  MG080 )</html:p>
		</notes>
		<listOfReactants>
			<speciesReference species="M_ala_L_his_L_e" stoichiometry="1.000000"/>
			<speciesReference species="M_atp_c" stoichiometry="1.000000"/>
			<speciesReference species="M_h2o_c" stoichiometry="1.000000"/>
		</listOfReactants>
		<listOfProducts>
			<speciesReference species="M_adp_c" stoichiometry="1.000000"/>
			<speciesReference species="M_ala_L_his_L_c" stoichiometry="1.000000"/>
			<speciesReference species="M_h_c" stoichiometry="1.000000"/>
			<speciesReference species="M_pi_c" stoichiometry="1.000000"/>
		</listOfProducts>
	</reaction>
	<reaction id="R_DIPEPabc6" name="R_Dipeptide_transport_via_ABC_system__ala_leu_" reversible="false">
		<notes>
			<html:p>GENE_ASSOCIATION: ( MG077  and  MG078  and  MG079  and  MG080 )</html:p>
		</notes>
		<listOfReactants>
			<speciesReference species="M_ala_L_leu_L_e" stoichiometry="1.000000"/>
			<speciesReference species="M_atp_c" stoichiometry="1.000000"/>
			<speciesReference species="M_h2o_c" stoichiometry="1.000000"/>
		</listOfReactants>
		<listOfProducts>
			<speciesReference species="M_adp_c" stoichiometry="1.000000"/>
			<speciesReference species="M_ala_L_leu_L_c" stoichiometry="1.000000"/>
			<speciesReference species="M_h_c" stoichiometry="1.000000"/>
			<speciesReference species="M_pi_c" stoichiometry="1.000000"/>
		</listOfProducts>
	</reaction>
	<reaction id="R_DIPEPabc7" name="R_Dipeptide_transport_via_ABC_system__ala_thr_" reversible="false">
		<notes>
			<html:p>GENE_ASSOCIATION: ( MG077  and  MG078  and  MG079  and  MG080 )</html:p>
		</notes>
		<listOfReactants>
			<speciesReference species="M_ala_L_thr_L_e" stoichiometry="1.000000"/>
			<speciesReference species="M_atp_c" stoichiometry="1.000000"/>
			<speciesReference species="M_h2o_c" stoichiometry="1.000000"/>
		</listOfReactants>
		<listOfProducts>
			<speciesReference species="M_adp_c" stoichiometry="1.000000"/>
			<speciesReference species="M_ala_L_thr_L_c" stoichiometry="1.000000"/>
			<speciesReference species="M_h_c" stoichiometry="1.000000"/>
			<speciesReference species="M_pi_c" stoichiometry="1.000000"/>
		</listOfProducts>
	</reaction>
	<reaction id="R_DIPEPabc8" name="R_Dipeptide_transport_via_ABC_system__gly_asn_" reversible="false">
		<notes>
			<html:p>GENE_ASSOCIATION: ( MG077  and  MG078  and  MG079  and  MG080 )</html:p>
		</notes>
		<listOfReactants>
			<speciesReference species="M_atp_c" stoichiometry="1.000000"/>
			<speciesReference species="M_gly_asn_L_e" stoichiometry="1.000000"/>
			<speciesReference species="M_h2o_c" stoichiometry="1.000000"/>
		</listOfReactants>
		<listOfProducts>
			<speciesReference species="M_adp_c" stoichiometry="1.000000"/>
			<speciesReference species="M_gly_asn_L_c" stoichiometry="1.000000"/>
			<speciesReference species="M_h_c" stoichiometry="1.000000"/>
			<speciesReference species="M_pi_c" stoichiometry="1.000000"/>
		</listOfProducts>
	</reaction>
	<reaction id="R_DIPEPabc9" name="R_Dipeptide_transport_via_ABC_system__gly_gln_" reversible="false">
		<notes>
			<html:p>GENE_ASSOCIATION: ( MG077  and  MG078  and  MG079  and  MG080 )</html:p>
		</notes>
		<listOfReactants>
			<speciesReference species="M_atp_c" stoichiometry="1.000000"/>
			<speciesReference species="M_gly_gln_L_e" stoichiometry="1.000000"/>
			<speciesReference species="M_h2o_c" stoichiometry="1.000000"/>
		</listOfReactants>
		<listOfProducts>
			<speciesReference species="M_adp_c" stoichiometry="1.000000"/>
			<speciesReference species="M_gly_gln_L_c" stoichiometry="1.000000"/>
			<speciesReference species="M_h_c" stoichiometry="1.000000"/>
			<speciesReference species="M_pi_c" stoichiometry="1.000000"/>
		</listOfProducts>
	</reaction>
	<reaction id="R_DM_C03153" name="R_N5_Methyl_L_glutamine_drain" reversible="false">
		<notes>
			<html:p>GENE_ASSOCIATION: </html:p>
		</notes>
		<listOfReactants>
			<speciesReference species="M_C03153_c" stoichiometry="1.000000"/>
		</listOfReactants>
		<listOfProducts>
			<speciesReference species="M_C03153_b" stoichiometry="1.000000"/>
		</listOfProducts>
	</reaction>
	<reaction id="R_DM_pglyp" name="R_Phosphatidylglycerophosphate_drain" reversible="false">
		<notes>
			<html:p>GENE_ASSOCIATION: </html:p>
		</notes>
		<listOfReactants>
			<speciesReference species="M_pglyp_c" stoichiometry="1.000000"/>
		</listOfReactants>
		<listOfProducts>
			<speciesReference species="M_pglyp_b" stoichiometry="1.000000"/>
		</listOfProducts>
	</reaction>
	<reaction id="R_DRPAr" name="R_Deoxyribose_phosphate_aldolase" reversible="true">
		<notes>
			<html:p>GENE_ASSOCIATION: MG050</html:p>
		</notes>
		<listOfReactants>
			<speciesReference species="M_2dr5p_c" stoichiometry="1.000000"/>
		</listOfReactants>
		<listOfProducts>
			<speciesReference species="M_acald_c" stoichiometry="1.000000"/>
			<speciesReference species="M_g3p_c" stoichiometry="1.000000"/>
		</listOfProducts>
	</reaction>
	<reaction id="R_DTMPK" name="R_dTMP_kinase" reversible="true">
		<notes>
			<html:p>GENE_ASSOCIATION: MG006</html:p>
		</notes>
		<listOfReactants>
			<speciesReference species="M_atp_c" stoichiometry="1.000000"/>
			<speciesReference species="M_dtmp_c" stoichiometry="1.000000"/>
		</listOfReactants>
		<listOfProducts>
			<speciesReference species="M_adp_c" stoichiometry="1.000000"/>
			<speciesReference species="M_dtdp_c" stoichiometry="1.000000"/>
		</listOfProducts>
	</reaction>
	<reaction id="R_DURIPP" name="R_purine_nucleoside_phosphatase__deoxyuridine_" reversible="true">
		<notes>
			<html:p>GENE_ASSOCIATION: MG051</html:p>
		</notes>
		<listOfReactants>
			<speciesReference species="M_duri_c" stoichiometry="1.000000"/>
			<speciesReference species="M_pi_c" stoichiometry="1.000000"/>
		</listOfReactants>
		<listOfProducts>
			<speciesReference species="M_2dr1p_c" stoichiometry="1.000000"/>
			<speciesReference species="M_ura_c" stoichiometry="1.000000"/>
		</listOfProducts>
	</reaction>
	<reaction id="R_DXPS" name="R_1_deoxy_D_xylulose_5_phosphate_synthase" reversible="false">
		<notes>
			<html:p>GENE_ASSOCIATION: MG066</html:p>
		</notes>
		<listOfReactants>
			<speciesReference species="M_g3p_c" stoichiometry="1.000000"/>
			<speciesReference species="M_h_c" stoichiometry="1.000000"/>
			<speciesReference species="M_pyr_c" stoichiometry="1.000000"/>
		</listOfReactants>
		<listOfProducts>
			<speciesReference species="M_co2_c" stoichiometry="1.000000"/>
			<speciesReference species="M_dxyl5p_c" stoichiometry="1.000000"/>
		</listOfProducts>
	</reaction>
	<reaction id="R_ENO" name="R_enolase" reversible="true">
		<notes>
			<html:p>GENE_ASSOCIATION: MG407</html:p>
		</notes>
		<listOfReactants>
			<speciesReference species="M_2pg_c" stoichiometry="1.000000"/>
		</listOfReactants>
		<listOfProducts>
			<speciesReference species="M_h2o_c" stoichiometry="1.000000"/>
			<speciesReference species="M_pep_c" stoichiometry="1.000000"/>
		</listOfProducts>
	</reaction>
	<reaction id="R_F1PK" name="R_fructose_1_phosphate_kinase" reversible="false">
		<notes>
			<html:p>GENE_ASSOCIATION: MG063</html:p>
		</notes>
		<listOfReactants>
			<speciesReference species="M_atp_c" stoichiometry="1.000000"/>
			<speciesReference species="M_f1p_c" stoichiometry="1.000000"/>
		</listOfReactants>
		<listOfProducts>
			<speciesReference species="M_adp_c" stoichiometry="1.000000"/>
			<speciesReference species="M_fdp_c" stoichiometry="1.000000"/>
			<speciesReference species="M_h_c" stoichiometry="1.000000"/>
		</listOfProducts>
	</reaction>
	<reaction id="R_FBA" name="R_fructose_bisphosphate_aldolase" reversible="true">
		<notes>
			<html:p>GENE_ASSOCIATION: MG023</html:p>
		</notes>
		<listOfReactants>
			<speciesReference species="M_fdp_c" stoichiometry="1.000000"/>
		</listOfReactants>
		<listOfProducts>
			<speciesReference species="M_dhap_c" stoichiometry="1.000000"/>
			<speciesReference species="M_g3p_c" stoichiometry="1.000000"/>
		</listOfProducts>
	</reaction>
	<reaction id="R_FBA2" name="R_D_Fructose_1_phosphate_D_glyceraldehyde_3_phosphate_lyase" reversible="true">
		<notes>
			<html:p>GENE_ASSOCIATION: MG023</html:p>
		</notes>
		<listOfReactants>
			<speciesReference species="M_f1p_c" stoichiometry="1.000000"/>
		</listOfReactants>
		<listOfProducts>
			<speciesReference species="M_dhap_c" stoichiometry="1.000000"/>
			<speciesReference species="M_glyald_c" stoichiometry="1.000000"/>
		</listOfProducts>
	</reaction>
	<reaction id="R_FE2abc" name="R_iron__II__transport_via_ABC_system" reversible="false">
		<notes>
			<html:p>GENE_ASSOCIATION: </html:p>
		</notes>
		<listOfReactants>
			<speciesReference species="M_atp_c" stoichiometry="1.000000"/>
			<speciesReference species="M_fe2_e" stoichiometry="1.000000"/>
			<speciesReference species="M_h2o_c" stoichiometry="1.000000"/>
		</listOfReactants>
		<listOfProducts>
			<speciesReference species="M_adp_c" stoichiometry="1.000000"/>
			<speciesReference species="M_fe2_c" stoichiometry="1.000000"/>
			<speciesReference species="M_h_c" stoichiometry="1.000000"/>
			<speciesReference species="M_pi_c" stoichiometry="1.000000"/>
		</listOfProducts>
	</reaction>
	<reaction id="R_FE3abc" name="R_iron__III__transport_via_ABC_system" reversible="false">
		<notes>
			<html:p>GENE_ASSOCIATION: </html:p>
		</notes>
		<listOfReactants>
			<speciesReference species="M_atp_c" stoichiometry="1.000000"/>
			<speciesReference species="M_fe3_e" stoichiometry="1.000000"/>
			<speciesReference species="M_h2o_c" stoichiometry="1.000000"/>
		</listOfReactants>
		<listOfProducts>
			<speciesReference species="M_adp_c" stoichiometry="1.000000"/>
			<speciesReference species="M_fe3_c" stoichiometry="1.000000"/>
			<speciesReference species="M_h_c" stoichiometry="1.000000"/>
			<speciesReference species="M_pi_c" stoichiometry="1.000000"/>
		</listOfProducts>
	</reaction>
	<reaction id="R_FMETTRS" name="R_Methionyl_tRNA_formyltransferase" reversible="false">
		<notes>
			<html:p>GENE_ASSOCIATION: MG365</html:p>
		</notes>
		<listOfReactants>
			<speciesReference species="M_10fthf_c" stoichiometry="1.000000"/>
			<speciesReference species="M_mettrna_c" stoichiometry="1.000000"/>
		</listOfReactants>
		<listOfProducts>
			<speciesReference species="M_fmettrna_c" stoichiometry="1.000000"/>
			<speciesReference species="M_thf_c" stoichiometry="1.000000"/>
		</listOfProducts>
	</reaction>
	<reaction id="R_FMNATr" name="R_FMN_adenylyltransferase" reversible="true">
		<notes>
			<html:p>GENE_ASSOCIATION: MG145</html:p>
		</notes>
		<listOfReactants>
			<speciesReference species="M_atp_c" stoichiometry="1.000000"/>
			<speciesReference species="M_fmn_c" stoichiometry="1.000000"/>
			<speciesReference species="M_h_c" stoichiometry="1.000000"/>
		</listOfReactants>
		<listOfProducts>
			<speciesReference species="M_fad_c" stoichiometry="1.000000"/>
			<speciesReference species="M_ppi_c" stoichiometry="1.000000"/>
		</listOfProducts>
	</reaction>
	<reaction id="R_FOLt" name="R_folate_transport_via_proton_simport" reversible="true">
		<notes>
			<html:p>GENE_ASSOCIATION: </html:p>
		</notes>
		<listOfReactants>
			<speciesReference species="M_fol_e" stoichiometry="1.000000"/>
			<speciesReference species="M_h_e" stoichiometry="1.000000"/>
		</listOfReactants>
		<listOfProducts>
			<speciesReference species="M_fol_c" stoichiometry="1.000000"/>
			<speciesReference species="M_h_c" stoichiometry="1.000000"/>
		</listOfProducts>
	</reaction>
	<reaction id="R_FRUpts" name="R_D_fructose_transport_via_PEP_Pyr_PTS" reversible="false">
		<notes>
			<html:p>GENE_ASSOCIATION: ( MG429  and  MG062  and  MG041 )</html:p>
		</notes>
		<listOfReactants>
			<speciesReference species="M_fru_e" stoichiometry="1.000000"/>
			<speciesReference species="M_pep_c" stoichiometry="1.000000"/>
		</listOfReactants>
		<listOfProducts>
			<speciesReference species="M_f1p_c" stoichiometry="1.000000"/>
			<speciesReference species="M_pyr_c" stoichiometry="1.000000"/>
		</listOfProducts>
	</reaction>
	<reaction id="R_G1PACT" name="R_glucosamine_1_phosphate_N_acetyltransferase" reversible="false">
		<notes>
			<html:p>GENE_ASSOCIATION: </html:p>
		</notes>
		<listOfReactants>
			<speciesReference species="M_accoa_c" stoichiometry="1.000000"/>
			<speciesReference species="M_gam1p_c" stoichiometry="1.000000"/>
		</listOfReactants>
		<listOfProducts>
			<speciesReference species="M_acgam1p_c" stoichiometry="1.000000"/>
			<speciesReference species="M_coa_c" stoichiometry="1.000000"/>
			<speciesReference species="M_h_c" stoichiometry="1.000000"/>
		</listOfProducts>
	</reaction>
	<reaction id="R_G3PD4" name="R_glycerol_3_phosphate_dehydrogenase__menaquinone_7_" reversible="false">
		<notes>
			<html:p>GENE_ASSOCIATION: MG260</html:p>
		</notes>
		<listOfReactants>
			<speciesReference species="M_glyc3p_c" stoichiometry="1.000000"/>
			<speciesReference species="M_mqn7_c" stoichiometry="1.000000"/>
		</listOfReactants>
		<listOfProducts>
			<speciesReference species="M_dhap_c" stoichiometry="1.000000"/>
			<speciesReference species="M_mql7_c" stoichiometry="1.000000"/>
		</listOfProducts>
	</reaction>
	<reaction id="R_G3POA" name="R_glycerol_3_phosphate_O_acyltransferase" reversible="false">
		<notes>
			<html:p>GENE_ASSOCIATION: </html:p>
		</notes>
		<listOfReactants>
			<speciesReference species="M_glyc3p_c" stoichiometry="1.000000"/>
			<speciesReference species="M_acoa_c" stoichiometry="1.000000"/>
		</listOfReactants>
		<listOfProducts>
			<speciesReference species="M_1ag3p_c" stoichiometry="1.000000"/>
			<speciesReference species="M_coa_c" stoichiometry="1.000000"/>
		</listOfProducts>
	</reaction>
	<reaction id="R_G6PI" name="R_Glucose_6_phosphate_isomerase" reversible="true">
		<notes>
			<html:p>GENE_ASSOCIATION: MG111</html:p>
		</notes>
		<listOfReactants>
			<speciesReference species="M_g6p_c" stoichiometry="1.000000"/>
		</listOfReactants>
		<listOfProducts>
			<speciesReference species="M_g6p_B_c" stoichiometry="1.000000"/>
		</listOfProducts>
	</reaction>
	<reaction id="R_GALabc" name="R_D_galactose_transport_via_ABC_system" reversible="false">
		<notes>
			<html:p>GENE_ASSOCIATION: MG119</html:p>
		</notes>
		<listOfReactants>
			<speciesReference species="M_atp_c" stoichiometry="1.000000"/>
			<speciesReference species="M_gal_e" stoichiometry="1.000000"/>
			<speciesReference species="M_h2o_c" stoichiometry="1.000000"/>
		</listOfReactants>
		<listOfProducts>
			<speciesReference species="M_adp_c" stoichiometry="1.000000"/>
			<speciesReference species="M_gal_c" stoichiometry="1.000000"/>
			<speciesReference species="M_h_c" stoichiometry="1.000000"/>
			<speciesReference species="M_pi_c" stoichiometry="1.000000"/>
		</listOfProducts>
	</reaction>
	<reaction id="R_GALU" name="R_UTP_glucose_1_phosphate_uridylyltransferase" reversible="true">
		<notes>
			<html:p>GENE_ASSOCIATION: MG453</html:p>
		</notes>
		<listOfReactants>
			<speciesReference species="M_g1p_c" stoichiometry="1.000000"/>
			<speciesReference species="M_h_c" stoichiometry="1.000000"/>
			<speciesReference species="M_utp_c" stoichiometry="1.000000"/>
		</listOfReactants>
		<listOfProducts>
			<speciesReference species="M_ppi_c" stoichiometry="1.000000"/>
			<speciesReference species="M_udpg_c" stoichiometry="1.000000"/>
		</listOfProducts>
	</reaction>
	<reaction id="R_GAMpts" name="R_D_glucosamine_transport_via_PEP_Pyr_PTS" reversible="false">
		<notes>
			<html:p>GENE_ASSOCIATION: ( MG041  and  MG429 )</html:p>
		</notes>
		<listOfReactants>
			<speciesReference species="M_gam_e" stoichiometry="1.000000"/>
			<speciesReference species="M_pep_c" stoichiometry="1.000000"/>
		</listOfReactants>
		<listOfProducts>
			<speciesReference species="M_gam6p_c" stoichiometry="1.000000"/>
			<speciesReference species="M_pyr_c" stoichiometry="1.000000"/>
		</listOfProducts>
	</reaction>
	<reaction id="R_GAPD" name="R_glyceraldehyde_3_phosphate_dehydrogenase__NAD_" reversible="true">
		<notes>
			<html:p>GENE_ASSOCIATION: MG301</html:p>
		</notes>
		<listOfReactants>
			<speciesReference species="M_g3p_c" stoichiometry="1.000000"/>
			<speciesReference species="M_nad_c" stoichiometry="1.000000"/>
			<speciesReference species="M_pi_c" stoichiometry="1.000000"/>
		</listOfReactants>
		<listOfProducts>
			<speciesReference species="M_13dpg_c" stoichiometry="1.000000"/>
			<speciesReference species="M_h_c" stoichiometry="1.000000"/>
			<speciesReference species="M_nadh_c" stoichiometry="1.000000"/>
		</listOfProducts>
	</reaction>
	<reaction id="R_GHMT" name="R_glycine_hydroxymethyltransferase" reversible="true">
		<notes>
			<html:p>GENE_ASSOCIATION: MG394</html:p>
		</notes>
		<listOfReactants>
			<speciesReference species="M_ser_L_c" stoichiometry="1.000000"/>
			<speciesReference species="M_thf_c" stoichiometry="1.000000"/>
		</listOfReactants>
		<listOfProducts>
			<speciesReference species="M_gly_c" stoichiometry="1.000000"/>
			<speciesReference species="M_h2o_c" stoichiometry="1.000000"/>
			<speciesReference species="M_mlthf_c" stoichiometry="1.000000"/>
		</listOfProducts>
	</reaction>
	<reaction id="R_GK1" name="R_guanylate_kinase__GMP_ATP_" reversible="true">
		<notes>
			<html:p>GENE_ASSOCIATION: MG107</html:p>
		</notes>
		<listOfReactants>
			<speciesReference species="M_atp_c" stoichiometry="1.000000"/>
			<speciesReference species="M_gmp_c" stoichiometry="1.000000"/>
		</listOfReactants>
		<listOfProducts>
			<speciesReference species="M_adp_c" stoichiometry="1.000000"/>
			<speciesReference species="M_gdp_c" stoichiometry="1.000000"/>
		</listOfProducts>
	</reaction>
	<reaction id="R_GK2" name="R_guanylate_kinase__GMP_dATP_" reversible="true">
		<notes>
			<html:p>GENE_ASSOCIATION: MG107</html:p>
		</notes>
		<listOfReactants>
			<speciesReference species="M_datp_c" stoichiometry="1.000000"/>
			<speciesReference species="M_gmp_c" stoichiometry="1.000000"/>
		</listOfReactants>
		<listOfProducts>
			<speciesReference species="M_dadp_c" stoichiometry="1.000000"/>
			<speciesReference species="M_gdp_c" stoichiometry="1.000000"/>
		</listOfProducts>
	</reaction>
	<reaction id="R_GLCpts" name="R_D_glucose_transport_via_PEP_Pyr_PTS" reversible="false">
		<notes>
			<html:p>GENE_ASSOCIATION: ( MG429  and  MG069  and  MG041 )</html:p>
		</notes>
		<listOfReactants>
			<speciesReference species="M_glc_D_e" stoichiometry="1.000000"/>
			<speciesReference species="M_pep_c" stoichiometry="1.000000"/>
		</listOfReactants>
		<listOfProducts>
			<speciesReference species="M_g6p_c" stoichiometry="1.000000"/>
			<speciesReference species="M_pyr_c" stoichiometry="1.000000"/>
		</listOfProducts>
	</reaction>
	<reaction id="R_GLNMT" name="R_glutamine_N5_methyltransferase" reversible="false">
		<notes>
			<html:p>GENE_ASSOCIATION: MG259</html:p>
		</notes>
		<listOfReactants>
			<speciesReference species="M_gln_L_c" stoichiometry="1.000000"/>
			<speciesReference species="M_amet_c" stoichiometry="1.000000"/>
		</listOfReactants>
		<listOfProducts>
			<speciesReference species="M_ahcys_c" stoichiometry="1.000000"/>
			<speciesReference species="M_C03153_c" stoichiometry="1.000000"/>
		</listOfProducts>
	</reaction>
	<reaction id="R_GLUDy" name="R_glutamate_dehydrogenase__NADP_" reversible="true">
		<notes>
			<html:p>GENE_ASSOCIATION: </html:p>
		</notes>
		<listOfReactants>
			<speciesReference species="M_glu_L_c" stoichiometry="1.000000"/>
			<speciesReference species="M_h2o_c" stoichiometry="1.000000"/>
			<speciesReference species="M_nadp_c" stoichiometry="1.000000"/>
		</listOfReactants>
		<listOfProducts>
			<speciesReference species="M_akg_c" stoichiometry="1.000000"/>
			<speciesReference species="M_h_c" stoichiometry="1.000000"/>
			<speciesReference species="M_nadph_c" stoichiometry="1.000000"/>
			<speciesReference species="M_nh4_c" stoichiometry="1.000000"/>
		</listOfProducts>
	</reaction>
	<reaction id="R_GLUt6" name="R_L_glutamate_transport_in/out_via_proton_symporter" reversible="true">
		<notes>
			<html:p>GENE_ASSOCIATION: </html:p>
		</notes>
		<listOfReactants>
			<speciesReference species="M_glu_L_e" stoichiometry="1.000000"/>
			<speciesReference species="M_h_e" stoichiometry="1.000000"/>
		</listOfReactants>
		<listOfProducts>
			<speciesReference species="M_glu_L_c" stoichiometry="1.000000"/>
			<speciesReference species="M_h_c" stoichiometry="1.000000"/>
		</listOfProducts>
	</reaction>
	<reaction id="R_GLUTRS" name="R_Glutamyl_tRNA_synthetase" reversible="false">
		<notes>
			<html:p>GENE_ASSOCIATION: MG462</html:p>
		</notes>
		<listOfReactants>
			<speciesReference species="M_atp_c" stoichiometry="1.000000"/>
			<speciesReference species="M_glu_L_c" stoichiometry="1.000000"/>
			<speciesReference species="M_trnaglu_c" stoichiometry="1.000000"/>
		</listOfReactants>
		<listOfProducts>
			<speciesReference species="M_amp_c" stoichiometry="1.000000"/>
			<speciesReference species="M_glutrna_c" stoichiometry="1.000000"/>
			<speciesReference species="M_ppi_c" stoichiometry="1.000000"/>
		</listOfProducts>
	</reaction>
	<reaction id="R_GLXAT" name="R_glutamyl_tRNA_Gln__amidotransferase" reversible="true">
		<notes>
			<html:p>GENE_ASSOCIATION: ( MG098  and  MG099  and  MG100 )</html:p>
		</notes>
		<listOfReactants>
			<speciesReference species="M_atp_c" stoichiometry="1.000000"/>
			<speciesReference species="M_gln_L_c" stoichiometry="1.000000"/>
			<speciesReference species="M_glutrna_c" stoichiometry="1.000000"/>
		</listOfReactants>
		<listOfProducts>
			<speciesReference species="M_glu_L_c" stoichiometry="1.000000"/>
			<speciesReference species="M_adp_c" stoichiometry="1.000000"/>
			<speciesReference species="M_glntrna_c" stoichiometry="1.000000"/>
			<speciesReference species="M_pi_c" stoichiometry="1.000000"/>
		</listOfProducts>
	</reaction>
	<reaction id="R_GLYC3Pabc" name="R_sn_Glycerol_3_phosphate_transport_via_ABC_system" reversible="false">
		<notes>
			<html:p>GENE_ASSOCIATION: ( MG187  and  MG188  and  MG189 )</html:p>
		</notes>
		<listOfReactants>
			<speciesReference species="M_atp_c" stoichiometry="1.000000"/>
			<speciesReference species="M_glyc3p_e" stoichiometry="1.000000"/>
			<speciesReference species="M_h2o_c" stoichiometry="1.000000"/>
		</listOfReactants>
		<listOfProducts>
			<speciesReference species="M_adp_c" stoichiometry="1.000000"/>
			<speciesReference species="M_glyc3p_c" stoichiometry="1.000000"/>
			<speciesReference species="M_h_c" stoichiometry="1.000000"/>
			<speciesReference species="M_pi_c" stoichiometry="1.000000"/>
		</listOfProducts>
	</reaction>
	<reaction id="R_GLYCt" name="R_glycerol_transport" reversible="true">
		<notes>
			<html:p>GENE_ASSOCIATION: MG033</html:p>
		</notes>
		<listOfReactants>
			<speciesReference species="M_glyc_c" stoichiometry="1.000000"/>
		</listOfReactants>
		<listOfProducts>
			<speciesReference species="M_glyc_e" stoichiometry="1.000000"/>
		</listOfProducts>
	</reaction>
	<reaction id="R_GLYK" name="R_glycerol_kinase" reversible="false">
		<notes>
			<html:p>GENE_ASSOCIATION: MG038</html:p>
		</notes>
		<listOfReactants>
			<speciesReference species="M_atp_c" stoichiometry="1.000000"/>
			<speciesReference species="M_glyc_c" stoichiometry="1.000000"/>
		</listOfReactants>
		<listOfProducts>
			<speciesReference species="M_adp_c" stoichiometry="1.000000"/>
			<speciesReference species="M_glyc3p_c" stoichiometry="1.000000"/>
			<speciesReference species="M_h_c" stoichiometry="1.000000"/>
		</listOfProducts>
	</reaction>
	<reaction id="R_GLYTRS" name="R_Glycyl_tRNA_synthetase" reversible="false">
		<notes>
			<html:p>GENE_ASSOCIATION: MG251</html:p>
		</notes>
		<listOfReactants>
			<speciesReference species="M_atp_c" stoichiometry="1.000000"/>
			<speciesReference species="M_gly_c" stoichiometry="1.000000"/>
			<speciesReference species="M_trnagly_c" stoichiometry="1.000000"/>
		</listOfReactants>
		<listOfProducts>
			<speciesReference species="M_amp_c" stoichiometry="1.000000"/>
			<speciesReference species="M_glytrna_c" stoichiometry="1.000000"/>
			<speciesReference species="M_ppi_c" stoichiometry="1.000000"/>
		</listOfProducts>
	</reaction>
	<reaction id="R_GTPHs" name="R_GTP_amine_hydrolysis__spontaneous_" reversible="false">
		<notes>
			<html:p>GENE_ASSOCIATION: s0001</html:p>
		</notes>
		<listOfReactants>
			<speciesReference species="M_gtp_c" stoichiometry="1.000000"/>
			<speciesReference species="M_h_c" stoichiometry="1.000000"/>
			<speciesReference species="M_h2o_c" stoichiometry="1.000000"/>
		</listOfReactants>
		<listOfProducts>
			<speciesReference species="M_nh4_c" stoichiometry="1.000000"/>
			<speciesReference species="M_xtp_c" stoichiometry="1.000000"/>
		</listOfProducts>
	</reaction>
	<reaction id="R_GTPt" name="R_Nucleoside_transport__GTP_" reversible="false">
		<notes>
			<html:p>GENE_ASSOCIATION: </html:p>
		</notes>
		<listOfReactants>
			<speciesReference species="M_gtp_e" stoichiometry="1.000000"/>
		</listOfReactants>
		<listOfProducts>
			<speciesReference species="M_gtp_c" stoichiometry="1.000000"/>
		</listOfProducts>
	</reaction>
	<reaction id="R_GUAD" name="R_guanine_deaminase" reversible="false">
		<notes>
			<html:p>GENE_ASSOCIATION: </html:p>
		</notes>
		<listOfReactants>
			<speciesReference species="M_gua_c" stoichiometry="1.000000"/>
			<speciesReference species="M_h_c" stoichiometry="1.000000"/>
			<speciesReference species="M_h2o_c" stoichiometry="1.000000"/>
		</listOfReactants>
		<listOfProducts>
			<speciesReference species="M_nh4_c" stoichiometry="1.000000"/>
			<speciesReference species="M_xan_c" stoichiometry="1.000000"/>
		</listOfProducts>
	</reaction>
	<reaction id="R_GUAPRTr" name="R_guanine_phosphoribosyltransferase" reversible="true">
		<notes>
			<html:p>GENE_ASSOCIATION: MG458</html:p>
		</notes>
		<listOfReactants>
			<speciesReference species="M_gua_c" stoichiometry="1.000000"/>
			<speciesReference species="M_prpp_c" stoichiometry="1.000000"/>
		</listOfReactants>
		<listOfProducts>
			<speciesReference species="M_gmp_c" stoichiometry="1.000000"/>
			<speciesReference species="M_ppi_c" stoichiometry="1.000000"/>
		</listOfProducts>
	</reaction>
	<reaction id="R_H2Ot5" name="R_H2O_transport_via_diffusion" reversible="true">
		<notes>
			<html:p>GENE_ASSOCIATION: s0001</html:p>
		</notes>
		<listOfReactants>
			<speciesReference species="M_h2o_e" stoichiometry="1.000000"/>
		</listOfReactants>
		<listOfProducts>
			<speciesReference species="M_h2o_c" stoichiometry="1.000000"/>
		</listOfProducts>
	</reaction>
	<reaction id="R_HISt2" name="R_L_histidine_transport_in_via_proton_symport" reversible="false">
		<notes>
			<html:p>GENE_ASSOCIATION: </html:p>
		</notes>
		<listOfReactants>
			<speciesReference species="M_h_e" stoichiometry="1.000000"/>
			<speciesReference species="M_his_L_e" stoichiometry="1.000000"/>
		</listOfReactants>
		<listOfProducts>
			<speciesReference species="M_h_c" stoichiometry="1.000000"/>
			<speciesReference species="M_his_L_c" stoichiometry="1.000000"/>
		</listOfProducts>
	</reaction>
	<reaction id="R_HISTRS" name="R_Histidyl_tRNA_synthetase" reversible="false">
		<notes>
			<html:p>GENE_ASSOCIATION: MG035</html:p>
		</notes>
		<listOfReactants>
			<speciesReference species="M_atp_c" stoichiometry="1.000000"/>
			<speciesReference species="M_his_L_c" stoichiometry="1.000000"/>
			<speciesReference species="M_trnahis_c" stoichiometry="1.000000"/>
		</listOfReactants>
		<listOfProducts>
			<speciesReference species="M_amp_c" stoichiometry="1.000000"/>
			<speciesReference species="M_histrna_c" stoichiometry="1.000000"/>
			<speciesReference species="M_ppi_c" stoichiometry="1.000000"/>
		</listOfProducts>
	</reaction>
	<reaction id="R_HXPRTr" name="R_hypoxanthine_phosphoribosyltransferase__Hypoxanthine_" reversible="true">
		<notes>
			<html:p>GENE_ASSOCIATION: MG458</html:p>
		</notes>
		<listOfReactants>
			<speciesReference species="M_hxan_c" stoichiometry="1.000000"/>
			<speciesReference species="M_prpp_c" stoichiometry="1.000000"/>
		</listOfReactants>
		<listOfProducts>
			<speciesReference species="M_imp_c" stoichiometry="1.000000"/>
			<speciesReference species="M_ppi_c" stoichiometry="1.000000"/>
		</listOfProducts>
	</reaction>
	<reaction id="R_ILEt2" name="R_L_isoleucine_transport_in_via_proton_symport" reversible="false">
		<notes>
			<html:p>GENE_ASSOCIATION: </html:p>
		</notes>
		<listOfReactants>
			<speciesReference species="M_h_e" stoichiometry="1.000000"/>
			<speciesReference species="M_ile_L_e" stoichiometry="1.000000"/>
		</listOfReactants>
		<listOfProducts>
			<speciesReference species="M_h_c" stoichiometry="1.000000"/>
			<speciesReference species="M_ile_L_c" stoichiometry="1.000000"/>
		</listOfProducts>
	</reaction>
	<reaction id="R_ILETRS" name="R_Isoleucyl_tRNA_synthetase" reversible="false">
		<notes>
			<html:p>GENE_ASSOCIATION: MG345</html:p>
		</notes>
		<listOfReactants>
			<speciesReference species="M_atp_c" stoichiometry="1.000000"/>
			<speciesReference species="M_ile_L_c" stoichiometry="1.000000"/>
			<speciesReference species="M_trnaile_c" stoichiometry="1.000000"/>
		</listOfReactants>
		<listOfProducts>
			<speciesReference species="M_amp_c" stoichiometry="1.000000"/>
			<speciesReference species="M_iletrna_c" stoichiometry="1.000000"/>
			<speciesReference species="M_ppi_c" stoichiometry="1.000000"/>
		</listOfProducts>
	</reaction>
	<reaction id="R_INS2D" name="R_inositol_2_dehydrogenase" reversible="false">
		<notes>
			<html:p>GENE_ASSOCIATION: </html:p>
		</notes>
		<listOfReactants>
			<speciesReference species="M_inost_c" stoichiometry="1.000000"/>
			<speciesReference species="M_nad_c" stoichiometry="1.000000"/>
		</listOfReactants>
		<listOfProducts>
			<speciesReference species="M_2ins_c" stoichiometry="1.000000"/>
			<speciesReference species="M_h_c" stoichiometry="1.000000"/>
			<speciesReference species="M_nadh_c" stoichiometry="1.000000"/>
		</listOfProducts>
	</reaction>
	<reaction id="R_INSCR" name="R_inositol_catabolic_reactions__lumped_" reversible="false">
		<notes>
			<html:p>GENE_ASSOCIATION: MG023</html:p>
		</notes>
		<listOfReactants>
			<speciesReference species="M_2ins_c" stoichiometry="1.000000"/>
			<speciesReference species="M_atp_c" stoichiometry="1.000000"/>
		</listOfReactants>
		<listOfProducts>
			<speciesReference species="M_adp_c" stoichiometry="1.000000"/>
			<speciesReference species="M_dhap_c" stoichiometry="1.000000"/>
			<speciesReference species="M_h_c" stoichiometry="2.000000"/>
			<speciesReference species="M_msa_c" stoichiometry="1.000000"/>
		</listOfProducts>
	</reaction>
	<reaction id="R_INSK" name="R_inosine_kinase" reversible="false">
		<notes>
			<html:p>GENE_ASSOCIATION: </html:p>
		</notes>
		<listOfReactants>
			<speciesReference species="M_atp_c" stoichiometry="1.000000"/>
			<speciesReference species="M_ins_c" stoichiometry="1.000000"/>
		</listOfReactants>
		<listOfProducts>
			<speciesReference species="M_adp_c" stoichiometry="1.000000"/>
			<speciesReference species="M_h_c" stoichiometry="1.000000"/>
			<speciesReference species="M_imp_c" stoichiometry="1.000000"/>
		</listOfProducts>
	</reaction>
	<reaction id="R_Kt2i" name="R_potassium_irreversible_transport_via_proton_symporter" reversible="false">
		<notes>
			<html:p>GENE_ASSOCIATION: MG323</html:p>
		</notes>
		<listOfReactants>
			<speciesReference species="M_h_e" stoichiometry="1.000000"/>
			<speciesReference species="M_k_e" stoichiometry="1.000000"/>
		</listOfReactants>
		<listOfProducts>
			<speciesReference species="M_h_c" stoichiometry="1.000000"/>
			<speciesReference species="M_k_c" stoichiometry="1.000000"/>
		</listOfProducts>
	</reaction>
	<reaction id="R_LDH_L" name="R_L_lactate_dehydrogenase" reversible="true">
		<notes>
			<html:p>GENE_ASSOCIATION: MG460</html:p>
		</notes>
		<listOfReactants>
			<speciesReference species="M_lac_L_c" stoichiometry="1.000000"/>
			<speciesReference species="M_nad_c" stoichiometry="1.000000"/>
		</listOfReactants>
		<listOfProducts>
			<speciesReference species="M_h_c" stoichiometry="1.000000"/>
			<speciesReference species="M_nadh_c" stoichiometry="1.000000"/>
			<speciesReference species="M_pyr_c" stoichiometry="1.000000"/>
		</listOfProducts>
	</reaction>
	<reaction id="R_LEUt6" name="R_L_leucine_transport_in/out_via_proton_symport" reversible="true">
		<notes>
			<html:p>GENE_ASSOCIATION: </html:p>
		</notes>
		<listOfReactants>
			<speciesReference species="M_h_e" stoichiometry="1.000000"/>
			<speciesReference species="M_leu_L_e" stoichiometry="1.000000"/>
		</listOfReactants>
		<listOfProducts>
			<speciesReference species="M_h_c" stoichiometry="1.000000"/>
			<speciesReference species="M_leu_L_c" stoichiometry="1.000000"/>
		</listOfProducts>
	</reaction>
	<reaction id="R_LEUTRS" name="R_Leucyl_tRNA_synthetase" reversible="false">
		<notes>
			<html:p>GENE_ASSOCIATION: MG266</html:p>
		</notes>
		<listOfReactants>
			<speciesReference species="M_atp_c" stoichiometry="1.000000"/>
			<speciesReference species="M_leu_L_c" stoichiometry="1.000000"/>
			<speciesReference species="M_trnaleu_c" stoichiometry="1.000000"/>
		</listOfReactants>
		<listOfProducts>
			<speciesReference species="M_amp_c" stoichiometry="1.000000"/>
			<speciesReference species="M_leutrna_c" stoichiometry="1.000000"/>
			<speciesReference species="M_ppi_c" stoichiometry="1.000000"/>
		</listOfProducts>
	</reaction>
	<reaction id="R_L_LACt2" name="R_L_lactate_reversible_transport_via_proton_symport" reversible="true">
		<notes>
			<html:p>GENE_ASSOCIATION: </html:p>
		</notes>
		<listOfReactants>
			<speciesReference species="M_h_e" stoichiometry="1.000000"/>
			<speciesReference species="M_lac_L_e" stoichiometry="1.000000"/>
		</listOfReactants>
		<listOfProducts>
			<speciesReference species="M_h_c" stoichiometry="1.000000"/>
			<speciesReference species="M_lac_L_c" stoichiometry="1.000000"/>
		</listOfProducts>
	</reaction>
	<reaction id="R_LYSt3" name="R_L_lysine_transport_out_via_proton_antiport" reversible="false">
		<notes>
			<html:p>GENE_ASSOCIATION: </html:p>
		</notes>
		<listOfReactants>
			<speciesReference species="M_h_e" stoichiometry="1.000000"/>
			<speciesReference species="M_lys_L_c" stoichiometry="1.000000"/>
		</listOfReactants>
		<listOfProducts>
			<speciesReference species="M_h_c" stoichiometry="1.000000"/>
			<speciesReference species="M_lys_L_e" stoichiometry="1.000000"/>
		</listOfProducts>
	</reaction>
	<reaction id="R_LYSTRS" name="R_Lysyl_tRNA_synthetase" reversible="false">
		<notes>
			<html:p>GENE_ASSOCIATION: MG136</html:p>
		</notes>
		<listOfReactants>
			<speciesReference species="M_atp_c" stoichiometry="1.000000"/>
			<speciesReference species="M_lys_L_c" stoichiometry="1.000000"/>
			<speciesReference species="M_trnalys_c" stoichiometry="1.000000"/>
		</listOfReactants>
		<listOfProducts>
			<speciesReference species="M_amp_c" stoichiometry="1.000000"/>
			<speciesReference species="M_lystrna_c" stoichiometry="1.000000"/>
			<speciesReference species="M_ppi_c" stoichiometry="1.000000"/>
		</listOfProducts>
	</reaction>
	<reaction id="R_MALTpts" name="R_maltose_transport_via_PEP_Pyr_PTS" reversible="false">
		<notes>
			<html:p>GENE_ASSOCIATION: ( MG041  and  MG429 )</html:p>
		</notes>
		<listOfReactants>
			<speciesReference species="M_malt_e" stoichiometry="1.000000"/>
			<speciesReference species="M_pep_c" stoichiometry="1.000000"/>
		</listOfReactants>
		<listOfProducts>
			<speciesReference species="M_malt6p_c" stoichiometry="1.000000"/>
			<speciesReference species="M_pyr_c" stoichiometry="1.000000"/>
		</listOfProducts>
	</reaction>
	<reaction id="R_MANpts" name="R_D_mannose_transport_via_PEP_Pyr_PTS" reversible="false">
		<notes>
			<html:p>GENE_ASSOCIATION: ( MG041  and  MG429 )</html:p>
		</notes>
		<listOfReactants>
			<speciesReference species="M_man_e" stoichiometry="1.000000"/>
			<speciesReference species="M_pep_c" stoichiometry="1.000000"/>
		</listOfReactants>
		<listOfProducts>
			<speciesReference species="M_man6p_c" stoichiometry="1.000000"/>
			<speciesReference species="M_pyr_c" stoichiometry="1.000000"/>
		</listOfProducts>
	</reaction>
	<reaction id="R_METAT" name="R_methionine_adenosyltransferase" reversible="false">
		<notes>
			<html:p>GENE_ASSOCIATION: MG047</html:p>
		</notes>
		<listOfReactants>
			<speciesReference species="M_atp_c" stoichiometry="1.000000"/>
			<speciesReference species="M_h2o_c" stoichiometry="1.000000"/>
			<speciesReference species="M_met_L_c" stoichiometry="1.000000"/>
		</listOfReactants>
		<listOfProducts>
			<speciesReference species="M_amet_c" stoichiometry="1.000000"/>
			<speciesReference species="M_pi_c" stoichiometry="1.000000"/>
			<speciesReference species="M_ppi_c" stoichiometry="1.000000"/>
		</listOfProducts>
	</reaction>
	<reaction id="R_METSR_R1" name="R_L_methionine_R_oxide_reductase__trdrd_" reversible="false">
		<notes>
			<html:p>GENE_ASSOCIATION: MG448</html:p>
		</notes>
		<listOfReactants>
			<speciesReference species="M_metox_R_c" stoichiometry="1.000000"/>
			<speciesReference species="M_trdrd_c" stoichiometry="1.000000"/>
		</listOfReactants>
		<listOfProducts>
			<speciesReference species="M_h2o_c" stoichiometry="1.000000"/>
			<speciesReference species="M_met_L_c" stoichiometry="1.000000"/>
			<speciesReference species="M_trdox_c" stoichiometry="1.000000"/>
		</listOfProducts>
	</reaction>
	<reaction id="R_METSR_R2" name="R_L_methionine_R_oxide__H2O2_" reversible="false">
		<notes>
			<html:p>GENE_ASSOCIATION: MG448</html:p>
		</notes>
		<listOfReactants>
			<speciesReference species="M_h2o2_c" stoichiometry="1.000000"/>
			<speciesReference species="M_met_L_c" stoichiometry="1.000000"/>
		</listOfReactants>
		<listOfProducts>
			<speciesReference species="M_h2o_c" stoichiometry="1.000000"/>
			<speciesReference species="M_metox_R_c" stoichiometry="1.000000"/>
		</listOfProducts>
	</reaction>
	<reaction id="R_METSR_S1" name="R_L_methionine_S_oxide_reductase__trdrd_" reversible="false">
		<notes>
			<html:p>GENE_ASSOCIATION: MG408</html:p>
		</notes>
		<listOfReactants>
			<speciesReference species="M_metox_c" stoichiometry="1.000000"/>
			<speciesReference species="M_trdrd_c" stoichiometry="1.000000"/>
		</listOfReactants>
		<listOfProducts>
			<speciesReference species="M_h2o_c" stoichiometry="1.000000"/>
			<speciesReference species="M_met_L_c" stoichiometry="1.000000"/>
			<speciesReference species="M_trdox_c" stoichiometry="1.000000"/>
		</listOfProducts>
	</reaction>
	<reaction id="R_METSR_S2" name="R_L_methionine_S_oxide_reductase__H2O2_" reversible="false">
		<notes>
			<html:p>GENE_ASSOCIATION: MG408</html:p>
		</notes>
		<listOfReactants>
			<speciesReference species="M_h2o2_c" stoichiometry="1.000000"/>
			<speciesReference species="M_met_L_c" stoichiometry="1.000000"/>
		</listOfReactants>
		<listOfProducts>
			<speciesReference species="M_h2o_c" stoichiometry="1.000000"/>
			<speciesReference species="M_metox_c" stoichiometry="1.000000"/>
		</listOfProducts>
	</reaction>
	<reaction id="R_METt6" name="R_L_methionine_transport_in/out_via_proton_symport" reversible="true">
		<notes>
			<html:p>GENE_ASSOCIATION: </html:p>
		</notes>
		<listOfReactants>
			<speciesReference species="M_h_e" stoichiometry="1.000000"/>
			<speciesReference species="M_met_L_e" stoichiometry="1.000000"/>
		</listOfReactants>
		<listOfProducts>
			<speciesReference species="M_h_c" stoichiometry="1.000000"/>
			<speciesReference species="M_met_L_c" stoichiometry="1.000000"/>
		</listOfProducts>
	</reaction>
	<reaction id="R_METTRS" name="R_Methionyl_tRNA_synthetase" reversible="false">
		<notes>
			<html:p>GENE_ASSOCIATION: MG021</html:p>
		</notes>
		<listOfReactants>
			<speciesReference species="M_atp_c" stoichiometry="1.000000"/>
			<speciesReference species="M_met_L_c" stoichiometry="1.000000"/>
			<speciesReference species="M_trnamet_c" stoichiometry="1.000000"/>
		</listOfReactants>
		<listOfProducts>
			<speciesReference species="M_amp_c" stoichiometry="1.000000"/>
			<speciesReference species="M_mettrna_c" stoichiometry="1.000000"/>
			<speciesReference species="M_ppi_c" stoichiometry="1.000000"/>
		</listOfProducts>
	</reaction>
	<reaction id="R_MG2abc" name="R_Magnesium_transport" reversible="false">
		<notes>
			<html:p>GENE_ASSOCIATION: </html:p>
		</notes>
		<listOfReactants>
			<speciesReference species="M_atp_c" stoichiometry="1.000000"/>
			<speciesReference species="M_mg2_e" stoichiometry="1.000000"/>
			<speciesReference species="M_h2o_c" stoichiometry="1.000000"/>
		</listOfReactants>
		<listOfProducts>
			<speciesReference species="M_adp_c" stoichiometry="1.000000"/>
			<speciesReference species="M_mg2_c" stoichiometry="1.000000"/>
			<speciesReference species="M_h_c" stoichiometry="1.000000"/>
			<speciesReference species="M_pi_c" stoichiometry="1.000000"/>
		</listOfProducts>
	</reaction>
	<reaction id="R_MLN7t" name="R_Menaquinone_transport" reversible="false">
		<notes>
			<html:p>GENE_ASSOCIATION: </html:p>
		</notes>
		<listOfReactants>
			<speciesReference species="M_mqn7_e" stoichiometry="1.000000"/>
		</listOfReactants>
		<listOfProducts>
			<speciesReference species="M_mqn7_c" stoichiometry="1.000000"/>
		</listOfProducts>
	</reaction>
	<reaction id="R_MMSAD3" name="R_methylmalonate_semialdehyde_dehydrogenase__malonic_semialdehyde_" reversible="false">
		<notes>
			<html:p>GENE_ASSOCIATION: </html:p>
		</notes>
		<listOfReactants>
			<speciesReference species="M_coa_c" stoichiometry="1.000000"/>
			<speciesReference species="M_msa_c" stoichiometry="1.000000"/>
			<speciesReference species="M_nad_c" stoichiometry="1.000000"/>
		</listOfReactants>
		<listOfProducts>
			<speciesReference species="M_accoa_c" stoichiometry="1.000000"/>
			<speciesReference species="M_co2_c" stoichiometry="1.000000"/>
			<speciesReference species="M_nadh_c" stoichiometry="1.000000"/>
		</listOfProducts>
	</reaction>
	<reaction id="R_MNabc" name="R_manganese_transport_via_ABC_system" reversible="false">
		<notes>
			<html:p>GENE_ASSOCIATION: </html:p>
		</notes>
		<listOfReactants>
			<speciesReference species="M_atp_c" stoichiometry="1.000000"/>
			<speciesReference species="M_h2o_c" stoichiometry="1.000000"/>
			<speciesReference species="M_mn2_e" stoichiometry="1.000000"/>
		</listOfReactants>
		<listOfProducts>
			<speciesReference species="M_adp_c" stoichiometry="1.000000"/>
			<speciesReference species="M_h_c" stoichiometry="1.000000"/>
			<speciesReference species="M_mn2_c" stoichiometry="1.000000"/>
			<speciesReference species="M_pi_c" stoichiometry="1.000000"/>
		</listOfProducts>
	</reaction>
	<reaction id="R_MNLpts" name="R_mannitol_transport_via_PEP_Pyr_PTS" reversible="false">
		<notes>
			<html:p>GENE_ASSOCIATION: ( MG041  and  MG429 )</html:p>
		</notes>
		<listOfReactants>
			<speciesReference species="M_mnl_e" stoichiometry="1.000000"/>
			<speciesReference species="M_pep_c" stoichiometry="1.000000"/>
		</listOfReactants>
		<listOfProducts>
			<speciesReference species="M_mnl1p_c" stoichiometry="1.000000"/>
			<speciesReference species="M_pyr_c" stoichiometry="1.000000"/>
		</listOfProducts>
	</reaction>
	<reaction id="R_MOBDabc" name="R_molybdate_transport_via_ABC_system" reversible="false">
		<notes>
			<html:p>GENE_ASSOCIATION: </html:p>
		</notes>
		<listOfReactants>
			<speciesReference species="M_atp_c" stoichiometry="1.000000"/>
			<speciesReference species="M_h2o_c" stoichiometry="1.000000"/>
			<speciesReference species="M_mobd_e" stoichiometry="1.000000"/>
		</listOfReactants>
		<listOfProducts>
			<speciesReference species="M_adp_c" stoichiometry="1.000000"/>
			<speciesReference species="M_h_c" stoichiometry="1.000000"/>
			<speciesReference species="M_mobd_c" stoichiometry="1.000000"/>
			<speciesReference species="M_pi_c" stoichiometry="1.000000"/>
		</listOfProducts>
	</reaction>
	<reaction id="R_MTHFC" name="R_methenyltetrahydrofolate_cyclohydrolase" reversible="true">
		<notes>
			<html:p>GENE_ASSOCIATION: MG013</html:p>
		</notes>
		<listOfReactants>
			<speciesReference species="M_h2o_c" stoichiometry="1.000000"/>
			<speciesReference species="M_methf_c" stoichiometry="1.000000"/>
		</listOfReactants>
		<listOfProducts>
			<speciesReference species="M_10fthf_c" stoichiometry="1.000000"/>
			<speciesReference species="M_h_c" stoichiometry="1.000000"/>
		</listOfProducts>
	</reaction>
	<reaction id="R_MTHFD" name="R_methylenetetrahydrofolate_dehydrogenase__NADP_" reversible="true">
		<notes>
			<html:p>GENE_ASSOCIATION: MG013</html:p>
		</notes>
		<listOfReactants>
			<speciesReference species="M_mlthf_c" stoichiometry="1.000000"/>
			<speciesReference species="M_nadp_c" stoichiometry="1.000000"/>
		</listOfReactants>
		<listOfProducts>
			<speciesReference species="M_methf_c" stoichiometry="1.000000"/>
			<speciesReference species="M_nadph_c" stoichiometry="1.000000"/>
		</listOfProducts>
	</reaction>
	<reaction id="R_NACUP" name="R_Nicotinic_acid_uptake" reversible="false">
		<notes>
			<html:p>GENE_ASSOCIATION: </html:p>
		</notes>
		<listOfReactants>
			<speciesReference species="M_nac_e" stoichiometry="1.000000"/>
		</listOfReactants>
		<listOfProducts>
			<speciesReference species="M_nac_c" stoichiometry="1.000000"/>
		</listOfProducts>
	</reaction>
	<reaction id="R_NADH5" name="R_NADH_dehydrogenase__Menaquinone_7___2_protons_" reversible="false">
		<notes>
			<html:p>GENE_ASSOCIATION: MG275</html:p>
		</notes>
		<listOfReactants>
			<speciesReference species="M_h_c" stoichiometry="3.000000"/>
			<speciesReference species="M_mqn7_c" stoichiometry="1.000000"/>
			<speciesReference species="M_nadh_c" stoichiometry="1.000000"/>
		</listOfReactants>
		<listOfProducts>
			<speciesReference species="M_h_e" stoichiometry="2.000000"/>
			<speciesReference species="M_mql7_c" stoichiometry="1.000000"/>
			<speciesReference species="M_nad_c" stoichiometry="1.000000"/>
		</listOfProducts>
	</reaction>
	<reaction id="R_NADK" name="R_NAD_kinase" reversible="false">
		<notes>
			<html:p>GENE_ASSOCIATION: MG128</html:p>
		</notes>
		<listOfReactants>
			<speciesReference species="M_atp_c" stoichiometry="1.000000"/>
			<speciesReference species="M_nad_c" stoichiometry="1.000000"/>
		</listOfReactants>
		<listOfProducts>
			<speciesReference species="M_adp_c" stoichiometry="1.000000"/>
			<speciesReference species="M_h_c" stoichiometry="1.000000"/>
			<speciesReference species="M_nadp_c" stoichiometry="1.000000"/>
		</listOfProducts>
	</reaction>
	<reaction id="R_NADS1" name="R_NAD_synthase__nh4_" reversible="false">
		<notes>
			<html:p>GENE_ASSOCIATION: MG383</html:p>
		</notes>
		<listOfReactants>
			<speciesReference species="M_atp_c" stoichiometry="1.000000"/>
			<speciesReference species="M_dnad_c" stoichiometry="1.000000"/>
			<speciesReference species="M_nh4_c" stoichiometry="1.000000"/>
		</listOfReactants>
		<listOfProducts>
			<speciesReference species="M_amp_c" stoichiometry="1.000000"/>
			<speciesReference species="M_h_c" stoichiometry="1.000000"/>
			<speciesReference species="M_nad_c" stoichiometry="1.000000"/>
			<speciesReference species="M_ppi_c" stoichiometry="1.000000"/>
		</listOfProducts>
	</reaction>
	<reaction id="R_NAMNPP" name="R_nicotinic_acid_mononucleotide_pyrophosphorylase" reversible="false">
		<notes>
			<html:p>GENE_ASSOCIATION: MG037</html:p>
		</notes>
		<listOfReactants>
			<speciesReference species="M_atp_c" stoichiometry="1.000000"/>
			<speciesReference species="M_h2o_c" stoichiometry="1.000000"/>
			<speciesReference species="M_nac_c" stoichiometry="1.000000"/>
			<speciesReference species="M_prpp_c" stoichiometry="1.000000"/>
		</listOfReactants>
		<listOfProducts>
			<speciesReference species="M_adp_c" stoichiometry="1.000000"/>
			<speciesReference species="M_nicrnt_c" stoichiometry="1.000000"/>
			<speciesReference species="M_pi_c" stoichiometry="1.000000"/>
			<speciesReference species="M_ppi_c" stoichiometry="1.000000"/>
		</listOfProducts>
	</reaction>
	<reaction id="R_NDPK1" name="R_nucleoside_diphosphate_kinase__ATP_GDP_" reversible="true">
		<notes>
			<html:p>GENE_ASSOCIATION: </html:p>
		</notes>
		<listOfReactants>
			<speciesReference species="M_atp_c" stoichiometry="1.000000"/>
			<speciesReference species="M_gdp_c" stoichiometry="1.000000"/>
		</listOfReactants>
		<listOfProducts>
			<speciesReference species="M_adp_c" stoichiometry="1.000000"/>
			<speciesReference species="M_gtp_c" stoichiometry="1.000000"/>
		</listOfProducts>
	</reaction>
	<reaction id="R_NDPK2" name="R_nucleoside_diphosphate_kinase__ATP_UDP_" reversible="true">
		<notes>
			<html:p>GENE_ASSOCIATION: </html:p>
		</notes>
		<listOfReactants>
			<speciesReference species="M_atp_c" stoichiometry="1.000000"/>
			<speciesReference species="M_udp_c" stoichiometry="1.000000"/>
		</listOfReactants>
		<listOfProducts>
			<speciesReference species="M_adp_c" stoichiometry="1.000000"/>
			<speciesReference species="M_utp_c" stoichiometry="1.000000"/>
		</listOfProducts>
	</reaction>
	<reaction id="R_NDPK3" name="R_nucleoside_diphosphate_kinase__ATP_CDP_" reversible="true">
		<notes>
			<html:p>GENE_ASSOCIATION: </html:p>
		</notes>
		<listOfReactants>
			<speciesReference species="M_atp_c" stoichiometry="1.000000"/>
			<speciesReference species="M_cdp_c" stoichiometry="1.000000"/>
		</listOfReactants>
		<listOfProducts>
			<speciesReference species="M_adp_c" stoichiometry="1.000000"/>
			<speciesReference species="M_ctp_c" stoichiometry="1.000000"/>
		</listOfProducts>
	</reaction>
	<reaction id="R_NDPK4" name="R_nucleoside_diphosphate_kinase__ATP_dTDP_" reversible="true">
		<notes>
			<html:p>GENE_ASSOCIATION: </html:p>
		</notes>
		<listOfReactants>
			<speciesReference species="M_atp_c" stoichiometry="1.000000"/>
			<speciesReference species="M_dtdp_c" stoichiometry="1.000000"/>
		</listOfReactants>
		<listOfProducts>
			<speciesReference species="M_adp_c" stoichiometry="1.000000"/>
			<speciesReference species="M_dttp_c" stoichiometry="1.000000"/>
		</listOfProducts>
	</reaction>
	<reaction id="R_NDPK5" name="R_nucleoside_diphosphate_kinase__ATP_dGDP_" reversible="true">
		<notes>
			<html:p>GENE_ASSOCIATION: </html:p>
		</notes>
		<listOfReactants>
			<speciesReference species="M_atp_c" stoichiometry="1.000000"/>
			<speciesReference species="M_dgdp_c" stoichiometry="1.000000"/>
		</listOfReactants>
		<listOfProducts>
			<speciesReference species="M_adp_c" stoichiometry="1.000000"/>
			<speciesReference species="M_dgtp_c" stoichiometry="1.000000"/>
		</listOfProducts>
	</reaction>
	<reaction id="R_NDPK6" name="R_nucleoside_diphosphate_kinase__ATP_dUDP_" reversible="true">
		<notes>
			<html:p>GENE_ASSOCIATION: </html:p>
		</notes>
		<listOfReactants>
			<speciesReference species="M_atp_c" stoichiometry="1.000000"/>
			<speciesReference species="M_dudp_c" stoichiometry="1.000000"/>
		</listOfReactants>
		<listOfProducts>
			<speciesReference species="M_adp_c" stoichiometry="1.000000"/>
			<speciesReference species="M_dutp_c" stoichiometry="1.000000"/>
		</listOfProducts>
	</reaction>
	<reaction id="R_NDPK7" name="R_nucleoside_diphosphate_kinase__ATP_dCDP_" reversible="true">
		<notes>
			<html:p>GENE_ASSOCIATION: </html:p>
		</notes>
		<listOfReactants>
			<speciesReference species="M_atp_c" stoichiometry="1.000000"/>
			<speciesReference species="M_dcdp_c" stoichiometry="1.000000"/>
		</listOfReactants>
		<listOfProducts>
			<speciesReference species="M_adp_c" stoichiometry="1.000000"/>
			<speciesReference species="M_dctp_c" stoichiometry="1.000000"/>
		</listOfProducts>
	</reaction>
	<reaction id="R_NDPK8" name="R_nucleoside_diphosphate_kinase__ATP_dADP_" reversible="true">
		<notes>
			<html:p>GENE_ASSOCIATION: </html:p>
		</notes>
		<listOfReactants>
			<speciesReference species="M_atp_c" stoichiometry="1.000000"/>
			<speciesReference species="M_dadp_c" stoichiometry="1.000000"/>
		</listOfReactants>
		<listOfProducts>
			<speciesReference species="M_adp_c" stoichiometry="1.000000"/>
			<speciesReference species="M_datp_c" stoichiometry="1.000000"/>
		</listOfProducts>
	</reaction>
	<reaction id="R_NDPK9" name="R_nucleoside_diphophate_kinase__ATP_IDP_" reversible="true">
		<notes>
			<html:p>GENE_ASSOCIATION: </html:p>
		</notes>
		<listOfReactants>
			<speciesReference species="M_atp_c" stoichiometry="1.000000"/>
			<speciesReference species="M_idp_c" stoichiometry="1.000000"/>
		</listOfReactants>
		<listOfProducts>
			<speciesReference species="M_adp_c" stoichiometry="1.000000"/>
			<speciesReference species="M_itp_c" stoichiometry="1.000000"/>
		</listOfProducts>
	</reaction>
	<reaction id="R_NH4t" name="R_ammonia_transport_via_diffusion" reversible="true">
		<notes>
			<html:p>GENE_ASSOCIATION: s0001</html:p>
		</notes>
		<listOfReactants>
			<speciesReference species="M_nh4_e" stoichiometry="1.000000"/>
		</listOfReactants>
		<listOfProducts>
			<speciesReference species="M_nh4_c" stoichiometry="1.000000"/>
		</listOfProducts>
	</reaction>
	<reaction id="R_NIabc" name="R_nickel_transport_via_ABC_system" reversible="false">
		<notes>
			<html:p>GENE_ASSOCIATION: ( MG077  and  MG079 )</html:p>
		</notes>
		<listOfReactants>
			<speciesReference species="M_atp_c" stoichiometry="1.000000"/>
			<speciesReference species="M_h2o_c" stoichiometry="1.000000"/>
			<speciesReference species="M_ni2_e" stoichiometry="1.000000"/>
		</listOfReactants>
		<listOfProducts>
			<speciesReference species="M_adp_c" stoichiometry="1.000000"/>
			<speciesReference species="M_h_c" stoichiometry="1.000000"/>
			<speciesReference species="M_ni2_c" stoichiometry="1.000000"/>
			<speciesReference species="M_pi_c" stoichiometry="1.000000"/>
		</listOfProducts>
	</reaction>
	<reaction id="R_NMNATr" name="R_nicotinamide_nucleotide_adenylyltransferase" reversible="true">
		<notes>
			<html:p>GENE_ASSOCIATION: MG240</html:p>
		</notes>
		<listOfReactants>
			<speciesReference species="M_atp_c" stoichiometry="1.000000"/>
			<speciesReference species="M_h_c" stoichiometry="1.000000"/>
			<speciesReference species="M_nmn_c" stoichiometry="1.000000"/>
		</listOfReactants>
		<listOfProducts>
			<speciesReference species="M_nad_c" stoichiometry="1.000000"/>
			<speciesReference species="M_ppi_c" stoichiometry="1.000000"/>
		</listOfProducts>
	</reaction>
	<reaction id="R_NNATr" name="R_nicotinate_nucleotide_adenylyltransferase" reversible="true">
		<notes>
			<html:p>GENE_ASSOCIATION: MG240</html:p>
		</notes>
		<listOfReactants>
			<speciesReference species="M_atp_c" stoichiometry="1.000000"/>
			<speciesReference species="M_h_c" stoichiometry="1.000000"/>
			<speciesReference species="M_nicrnt_c" stoichiometry="1.000000"/>
		</listOfReactants>
		<listOfProducts>
			<speciesReference species="M_dnad_c" stoichiometry="1.000000"/>
			<speciesReference species="M_ppi_c" stoichiometry="1.000000"/>
		</listOfProducts>
	</reaction>
	<reaction id="R_OHPHM" name="R_2_octaprenyl_6_hydroxyphenol_methylase" reversible="false">
		<notes>
			<html:p>GENE_ASSOCIATION: MG463</html:p>
		</notes>
		<listOfReactants>
			<speciesReference species="M_2ohph_c" stoichiometry="1.000000"/>
			<speciesReference species="M_amet_c" stoichiometry="1.000000"/>
		</listOfReactants>
		<listOfProducts>
			<speciesReference species="M_2omph_c" stoichiometry="1.000000"/>
			<speciesReference species="M_ahcys_c" stoichiometry="1.000000"/>
			<speciesReference species="M_h_c" stoichiometry="1.000000"/>
		</listOfProducts>
	</reaction>
	<reaction id="R_PAP" name="R_phosphatidic_acid_phosphatase" reversible="false">
		<notes>
			<html:p>GENE_ASSOCIATION: </html:p>
		</notes>
		<listOfReactants>
			<speciesReference species="M_12dag3p_c" stoichiometry="1.000000"/>
			<speciesReference species="M_h2o_c" stoichiometry="1.000000"/>
		</listOfReactants>
		<listOfProducts>
			<speciesReference species="M_12dgr_c" stoichiometry="1.000000"/>
			<speciesReference species="M_pi_c" stoichiometry="1.000000"/>
		</listOfProducts>
	</reaction>
	<reaction id="R_PBUTT" name="R_phosphate_butyryltransferase" reversible="true">
		<notes>
			<html:p>GENE_ASSOCIATION: MG299</html:p>
		</notes>
		<listOfReactants>
			<speciesReference species="M_btcoa_c" stoichiometry="1.000000"/>
			<speciesReference species="M_pi_c" stoichiometry="1.000000"/>
		</listOfReactants>
		<listOfProducts>
			<speciesReference species="M_butpi_c" stoichiometry="1.000000"/>
			<speciesReference species="M_coa_c" stoichiometry="1.000000"/>
		</listOfProducts>
	</reaction>
	<reaction id="R_PDH" name="R_pyruvate_dehydrogenase" reversible="false">
		<notes>
			<html:p>GENE_ASSOCIATION: ( MG273  and  MG274 )</html:p>
		</notes>
		<listOfReactants>
			<speciesReference species="M_coa_c" stoichiometry="1.000000"/>
			<speciesReference species="M_nad_c" stoichiometry="1.000000"/>
			<speciesReference species="M_pyr_c" stoichiometry="1.000000"/>
		</listOfReactants>
		<listOfProducts>
			<speciesReference species="M_accoa_c" stoichiometry="1.000000"/>
			<speciesReference species="M_co2_c" stoichiometry="1.000000"/>
			<speciesReference species="M_nadh_c" stoichiometry="1.000000"/>
		</listOfProducts>
	</reaction>
	<reaction id="R_PFK" name="R_phosphofructokinase" reversible="false">
		<notes>
			<html:p>GENE_ASSOCIATION: MG215</html:p>
		</notes>
		<listOfReactants>
			<speciesReference species="M_atp_c" stoichiometry="1.000000"/>
			<speciesReference species="M_f6p_c" stoichiometry="1.000000"/>
		</listOfReactants>
		<listOfProducts>
			<speciesReference species="M_adp_c" stoichiometry="1.000000"/>
			<speciesReference species="M_fdp_c" stoichiometry="1.000000"/>
			<speciesReference species="M_h_c" stoichiometry="1.000000"/>
		</listOfProducts>
	</reaction>
	<reaction id="R_PGAMT" name="R_phosphoglucosamine_mutase" reversible="true">
		<notes>
			<html:p>GENE_ASSOCIATION: </html:p>
		</notes>
		<listOfReactants>
			<speciesReference species="M_gam1p_c" stoichiometry="1.000000"/>
		</listOfReactants>
		<listOfProducts>
			<speciesReference species="M_gam6p_c" stoichiometry="1.000000"/>
		</listOfProducts>
	</reaction>
	<reaction id="R_PGI" name="R_glucose_6_phosphate_isomerase" reversible="true">
		<notes>
			<html:p>GENE_ASSOCIATION: MG111</html:p>
		</notes>
		<listOfReactants>
			<speciesReference species="M_g6p_c" stoichiometry="1.000000"/>
		</listOfReactants>
		<listOfProducts>
			<speciesReference species="M_f6p_c" stoichiometry="1.000000"/>
		</listOfProducts>
	</reaction>
	<reaction id="R_PGK" name="R_phosphoglycerate_kinase" reversible="true">
		<notes>
			<html:p>GENE_ASSOCIATION: MG300</html:p>
		</notes>
		<listOfReactants>
			<speciesReference species="M_13dpg_c" stoichiometry="1.000000"/>
			<speciesReference species="M_adp_c" stoichiometry="1.000000"/>
		</listOfReactants>
		<listOfProducts>
			<speciesReference species="M_3pg_c" stoichiometry="1.000000"/>
			<speciesReference species="M_atp_c" stoichiometry="1.000000"/>
		</listOfProducts>
	</reaction>
	<reaction id="R_PGM" name="R_phosphoglycerate_mutase" reversible="true">
		<notes>
			<html:p>GENE_ASSOCIATION: MG430</html:p>
		</notes>
		<listOfReactants>
			<speciesReference species="M_3pg_c" stoichiometry="1.000000"/>
		</listOfReactants>
		<listOfProducts>
			<speciesReference species="M_2pg_c" stoichiometry="1.000000"/>
		</listOfProducts>
	</reaction>
	<reaction id="R_PGMT" name="R_phosphoglucomutase" reversible="true">
		<notes>
			<html:p>GENE_ASSOCIATION: </html:p>
		</notes>
		<listOfReactants>
			<speciesReference species="M_g1p_c" stoichiometry="1.000000"/>
		</listOfReactants>
		<listOfProducts>
			<speciesReference species="M_g6p_c" stoichiometry="1.000000"/>
		</listOfProducts>
	</reaction>
	<reaction id="R_PHCYT" name="R_phosphatidate_cytidylyltransferase" reversible="false">
		<notes>
			<html:p>GENE_ASSOCIATION: </html:p>
		</notes>
		<listOfReactants>
			<speciesReference species="M_12dag3p_c" stoichiometry="1.000000"/>
			<speciesReference species="M_ctp_c" stoichiometry="1.000000"/>
			<speciesReference species="M_h_c" stoichiometry="1.000000"/>
		</listOfReactants>
		<listOfProducts>
			<speciesReference species="M_cdpdag_c" stoichiometry="1.000000"/>
			<speciesReference species="M_ppi_c" stoichiometry="1.000000"/>
		</listOfProducts>
	</reaction>
	<reaction id="R_PHEt6" name="R_L_phenylalanine_transport_in/out_via_proton_symport" reversible="true">
		<notes>
			<html:p>GENE_ASSOCIATION: </html:p>
		</notes>
		<listOfReactants>
			<speciesReference species="M_h_e" stoichiometry="1.000000"/>
			<speciesReference species="M_phe_L_e" stoichiometry="1.000000"/>
		</listOfReactants>
		<listOfProducts>
			<speciesReference species="M_h_c" stoichiometry="1.000000"/>
			<speciesReference species="M_phe_L_c" stoichiometry="1.000000"/>
		</listOfProducts>
	</reaction>
	<reaction id="R_PHETRS" name="R_Phenylalanyl_tRNA_synthetase" reversible="false">
		<notes>
			<html:p>GENE_ASSOCIATION: ( MG194  and  MG195 )</html:p>
		</notes>
		<listOfReactants>
			<speciesReference species="M_atp_c" stoichiometry="1.000000"/>
			<speciesReference species="M_phe_L_c" stoichiometry="1.000000"/>
			<speciesReference species="M_trnaphe_c" stoichiometry="1.000000"/>
		</listOfReactants>
		<listOfProducts>
			<speciesReference species="M_amp_c" stoichiometry="1.000000"/>
			<speciesReference species="M_phetrna_c" stoichiometry="1.000000"/>
			<speciesReference species="M_ppi_c" stoichiometry="1.000000"/>
		</listOfProducts>
	</reaction>
	<reaction id="R_PIabc" name="R_phosphate_transport_via_ABC_system" reversible="false">
		<notes>
			<html:p>GENE_ASSOCIATION: ( MG410  and  MG411 )</html:p>
		</notes>
		<listOfReactants>
			<speciesReference species="M_atp_c" stoichiometry="1.000000"/>
			<speciesReference species="M_h2o_c" stoichiometry="1.000000"/>
			<speciesReference species="M_pi_e" stoichiometry="1.000000"/>
		</listOfReactants>
		<listOfProducts>
			<speciesReference species="M_adp_c" stoichiometry="1.000000"/>
			<speciesReference species="M_h_c" stoichiometry="1.000000"/>
			<speciesReference species="M_pi_c" stoichiometry="2.000000"/>
		</listOfProducts>
	</reaction>
	<reaction id="R_PMANM" name="R_phosphomannomutase" reversible="true">
		<notes>
			<html:p>GENE_ASSOCIATION: MG053</html:p>
		</notes>
		<listOfReactants>
			<speciesReference species="M_man1p_c" stoichiometry="1.000000"/>
		</listOfReactants>
		<listOfProducts>
			<speciesReference species="M_man6p_c" stoichiometry="1.000000"/>
		</listOfProducts>
	</reaction>
	<reaction id="R_PPA" name="R_inorganic_diphosphatase" reversible="false">
		<notes>
			<html:p>GENE_ASSOCIATION: MG351</html:p>
		</notes>
		<listOfReactants>
			<speciesReference species="M_h2o_c" stoichiometry="1.000000"/>
			<speciesReference species="M_ppi_c" stoichiometry="1.000000"/>
		</listOfReactants>
		<listOfProducts>
			<speciesReference species="M_h_c" stoichiometry="1.000000"/>
			<speciesReference species="M_pi_c" stoichiometry="2.000000"/>
		</listOfProducts>
	</reaction>
	<reaction id="R_PPAK" name="R_Propionate_kinase" reversible="true">
		<notes>
			<html:p>GENE_ASSOCIATION: MG357</html:p>
		</notes>
		<listOfReactants>
			<speciesReference species="M_adp_c" stoichiometry="1.000000"/>
			<speciesReference species="M_ppap_c" stoichiometry="1.000000"/>
		</listOfReactants>
		<listOfProducts>
			<speciesReference species="M_atp_c" stoichiometry="1.000000"/>
			<speciesReference species="M_ppa_c" stoichiometry="1.000000"/>
		</listOfProducts>
	</reaction>
	<reaction id="R_PPAt6" name="R_propionate_transport_in/out_via_proton_symport" reversible="true">
		<notes>
			<html:p>GENE_ASSOCIATION: </html:p>
		</notes>
		<listOfReactants>
			<speciesReference species="M_h_e" stoichiometry="1.000000"/>
			<speciesReference species="M_ppa_e" stoichiometry="1.000000"/>
		</listOfReactants>
		<listOfProducts>
			<speciesReference species="M_h_c" stoichiometry="1.000000"/>
			<speciesReference species="M_ppa_c" stoichiometry="1.000000"/>
		</listOfProducts>
	</reaction>
	<reaction id="R_PROt2" name="R_L_proline_transport_in_via_proton_symport" reversible="false">
		<notes>
			<html:p>GENE_ASSOCIATION: </html:p>
		</notes>
		<listOfReactants>
			<speciesReference species="M_h_e" stoichiometry="1.000000"/>
			<speciesReference species="M_pro_L_e" stoichiometry="1.000000"/>
		</listOfReactants>
		<listOfProducts>
			<speciesReference species="M_h_c" stoichiometry="1.000000"/>
			<speciesReference species="M_pro_L_c" stoichiometry="1.000000"/>
		</listOfProducts>
	</reaction>
	<reaction id="R_PROTRS" name="R_Prolyl_tRNA_synthetase" reversible="false">
		<notes>
			<html:p>GENE_ASSOCIATION: MG283</html:p>
		</notes>
		<listOfReactants>
			<speciesReference species="M_atp_c" stoichiometry="1.000000"/>
			<speciesReference species="M_pro_L_c" stoichiometry="1.000000"/>
			<speciesReference species="M_trnapro_c" stoichiometry="1.000000"/>
		</listOfReactants>
		<listOfProducts>
			<speciesReference species="M_amp_c" stoichiometry="1.000000"/>
			<speciesReference species="M_ppi_c" stoichiometry="1.000000"/>
			<speciesReference species="M_protrna_c" stoichiometry="1.000000"/>
		</listOfProducts>
	</reaction>
	<reaction id="R_PRPPS" name="R_phosphoribosylpyrophosphate_synthetase" reversible="true">
		<notes>
			<html:p>GENE_ASSOCIATION: MG058</html:p>
		</notes>
		<listOfReactants>
			<speciesReference species="M_atp_c" stoichiometry="1.000000"/>
			<speciesReference species="M_r5p_c" stoichiometry="1.000000"/>
		</listOfReactants>
		<listOfProducts>
			<speciesReference species="M_amp_c" stoichiometry="1.000000"/>
			<speciesReference species="M_h_c" stoichiometry="1.000000"/>
			<speciesReference species="M_prpp_c" stoichiometry="1.000000"/>
		</listOfProducts>
	</reaction>
	<reaction id="R_PSUDS" name="R_pseudouridylate_synthase" reversible="false">
		<notes>
			<html:p>GENE_ASSOCIATION: ( MG370  and  MG209 )</html:p>
		</notes>
		<listOfReactants>
			<speciesReference species="M_r5p_c" stoichiometry="1.000000"/>
			<speciesReference species="M_ura_c" stoichiometry="1.000000"/>
		</listOfReactants>
		<listOfProducts>
			<speciesReference species="M_h2o_c" stoichiometry="1.000000"/>
			<speciesReference species="M_psd5p_c" stoichiometry="1.000000"/>
		</listOfProducts>
	</reaction>
	<reaction id="R_PTA2r" name="R_Phosphate_acetyltransferase" reversible="true">
		<notes>
			<html:p>GENE_ASSOCIATION: MG299</html:p>
		</notes>
		<listOfReactants>
			<speciesReference species="M_pi_c" stoichiometry="1.000000"/>
			<speciesReference species="M_ppcoa_c" stoichiometry="1.000000"/>
		</listOfReactants>
		<listOfProducts>
			<speciesReference species="M_coa_c" stoichiometry="1.000000"/>
			<speciesReference species="M_ppap_c" stoichiometry="1.000000"/>
		</listOfProducts>
	</reaction>
	<reaction id="R_PTAr" name="R_phosphotransacetylase" reversible="true">
		<notes>
			<html:p>GENE_ASSOCIATION: MG299</html:p>
		</notes>
		<listOfReactants>
			<speciesReference species="M_accoa_c" stoichiometry="1.000000"/>
			<speciesReference species="M_pi_c" stoichiometry="1.000000"/>
		</listOfReactants>
		<listOfProducts>
			<speciesReference species="M_actp_c" stoichiometry="1.000000"/>
			<speciesReference species="M_coa_c" stoichiometry="1.000000"/>
		</listOfProducts>
	</reaction>
	<reaction id="R_PTRCabc" name="R_putrescine_transport_via_ABC_system" reversible="false">
		<notes>
			<html:p>GENE_ASSOCIATION: ( MG042  and  MG043  and  MG044 )</html:p>
		</notes>
		<listOfReactants>
			<speciesReference species="M_atp_c" stoichiometry="1.000000"/>
			<speciesReference species="M_h2o_c" stoichiometry="1.000000"/>
			<speciesReference species="M_ptrc_e" stoichiometry="1.000000"/>
		</listOfReactants>
		<listOfProducts>
			<speciesReference species="M_adp_c" stoichiometry="1.000000"/>
			<speciesReference species="M_h_c" stoichiometry="1.000000"/>
			<speciesReference species="M_pi_c" stoichiometry="1.000000"/>
			<speciesReference species="M_ptrc_c" stoichiometry="1.000000"/>
		</listOfProducts>
	</reaction>
	<reaction id="R_PTRCORNt7" name="R_putrescine/ornithine_antiporter" reversible="true">
		<notes>
			<html:p>GENE_ASSOCIATION: MG226</html:p>
		</notes>
		<listOfReactants>
			<speciesReference species="M_orn_L_c" stoichiometry="1.000000"/>
			<speciesReference species="M_ptrc_e" stoichiometry="1.000000"/>
		</listOfReactants>
		<listOfProducts>
			<speciesReference species="M_orn_L_e" stoichiometry="1.000000"/>
			<speciesReference species="M_ptrc_c" stoichiometry="1.000000"/>
		</listOfProducts>
	</reaction>
	<reaction id="R_PTRCt2" name="R_putrescine_transport_in_via_proton_symport__reversible" reversible="true">
		<notes>
			<html:p>GENE_ASSOCIATION: ( MG226  and  MG225 )</html:p>
		</notes>
		<listOfReactants>
			<speciesReference species="M_h_e" stoichiometry="1.000000"/>
			<speciesReference species="M_ptrc_e" stoichiometry="1.000000"/>
		</listOfReactants>
		<listOfProducts>
			<speciesReference species="M_h_c" stoichiometry="1.000000"/>
			<speciesReference species="M_ptrc_c" stoichiometry="1.000000"/>
		</listOfProducts>
	</reaction>
	<reaction id="R_PUNP1" name="R_purine_nucleoside_phosphorylase__Adenosine_" reversible="true">
		<notes>
			<html:p>GENE_ASSOCIATION: MG049</html:p>
		</notes>
		<listOfReactants>
			<speciesReference species="M_adn_c" stoichiometry="1.000000"/>
			<speciesReference species="M_pi_c" stoichiometry="1.000000"/>
		</listOfReactants>
		<listOfProducts>
			<speciesReference species="M_ade_c" stoichiometry="1.000000"/>
			<speciesReference species="M_r1p_c" stoichiometry="1.000000"/>
		</listOfProducts>
	</reaction>
	<reaction id="R_PUNP2" name="R_purine_nucleoside_phosphorylase__Deoxyadenosine_" reversible="true">
		<notes>
			<html:p>GENE_ASSOCIATION: MG049</html:p>
		</notes>
		<listOfReactants>
			<speciesReference species="M_dad_2_c" stoichiometry="1.000000"/>
			<speciesReference species="M_pi_c" stoichiometry="1.000000"/>
		</listOfReactants>
		<listOfProducts>
			<speciesReference species="M_2dr1p_c" stoichiometry="1.000000"/>
			<speciesReference species="M_ade_c" stoichiometry="1.000000"/>
		</listOfProducts>
	</reaction>
	<reaction id="R_PUNP3" name="R_purine_nucleoside_phosphorylase__Guanosine_" reversible="true">
		<notes>
			<html:p>GENE_ASSOCIATION: MG049</html:p>
		</notes>
		<listOfReactants>
			<speciesReference species="M_gsn_c" stoichiometry="1.000000"/>
			<speciesReference species="M_pi_c" stoichiometry="1.000000"/>
		</listOfReactants>
		<listOfProducts>
			<speciesReference species="M_gua_c" stoichiometry="1.000000"/>
			<speciesReference species="M_r1p_c" stoichiometry="1.000000"/>
		</listOfProducts>
	</reaction>
	<reaction id="R_PUNP4" name="R_purine_nucleoside_phosphorylase__Deoxyguanosine_" reversible="true">
		<notes>
			<html:p>GENE_ASSOCIATION: MG049</html:p>
		</notes>
		<listOfReactants>
			<speciesReference species="M_dgsn_c" stoichiometry="1.000000"/>
			<speciesReference species="M_pi_c" stoichiometry="1.000000"/>
		</listOfReactants>
		<listOfProducts>
			<speciesReference species="M_2dr1p_c" stoichiometry="1.000000"/>
			<speciesReference species="M_gua_c" stoichiometry="1.000000"/>
		</listOfProducts>
	</reaction>
	<reaction id="R_PUNP5" name="R_purine_nucleoside_phosphorylase__Inosine_" reversible="true">
		<notes>
			<html:p>GENE_ASSOCIATION: MG049</html:p>
		</notes>
		<listOfReactants>
			<speciesReference species="M_ins_c" stoichiometry="1.000000"/>
			<speciesReference species="M_pi_c" stoichiometry="1.000000"/>
		</listOfReactants>
		<listOfProducts>
			<speciesReference species="M_hxan_c" stoichiometry="1.000000"/>
			<speciesReference species="M_r1p_c" stoichiometry="1.000000"/>
		</listOfProducts>
	</reaction>
	<reaction id="R_PUNP6" name="R_purine_nucleoside_phosphorylase__Deoxyinosine_" reversible="true">
		<notes>
			<html:p>GENE_ASSOCIATION: MG049</html:p>
		</notes>
		<listOfReactants>
			<speciesReference species="M_din_c" stoichiometry="1.000000"/>
			<speciesReference species="M_pi_c" stoichiometry="1.000000"/>
		</listOfReactants>
		<listOfProducts>
			<speciesReference species="M_2dr1p_c" stoichiometry="1.000000"/>
			<speciesReference species="M_hxan_c" stoichiometry="1.000000"/>
		</listOfProducts>
	</reaction>
	<reaction id="R_PUNP7" name="R_purine_nucleoside_phosphorylase__Xanthosine_" reversible="true">
		<notes>
			<html:p>GENE_ASSOCIATION: MG049</html:p>
		</notes>
		<listOfReactants>
			<speciesReference species="M_pi_c" stoichiometry="1.000000"/>
			<speciesReference species="M_xtsn_c" stoichiometry="1.000000"/>
		</listOfReactants>
		<listOfProducts>
			<speciesReference species="M_r1p_c" stoichiometry="1.000000"/>
			<speciesReference species="M_xan_c" stoichiometry="1.000000"/>
		</listOfProducts>
	</reaction>
	<reaction id="R_PYDXK" name="R_pyridoxal_kinase__Pyridoxal_" reversible="false">
		<notes>
			<html:p>GENE_ASSOCIATION: </html:p>
		</notes>
		<listOfReactants>
			<speciesReference species="M_atp_c" stoichiometry="1.000000"/>
			<speciesReference species="M_pydx_c" stoichiometry="1.000000"/>
		</listOfReactants>
		<listOfProducts>
			<speciesReference species="M_adp_c" stoichiometry="1.000000"/>
			<speciesReference species="M_h_c" stoichiometry="2.000000"/>
			<speciesReference species="M_pydx5p_c" stoichiometry="1.000000"/>
		</listOfProducts>
	</reaction>
	<reaction id="R_PYDXt" name="R_Pyridoxal_transport" reversible="false">
		<notes>
			<html:p>GENE_ASSOCIATION: </html:p>
		</notes>
		<listOfReactants>
			<speciesReference species="M_pydx_e" stoichiometry="1.000000"/>
		</listOfReactants>
		<listOfProducts>
			<speciesReference species="M_pydx_c" stoichiometry="1.000000"/>
		</listOfProducts>
	</reaction>
	<reaction id="R_PYK" name="R_pyruvate_kinase" reversible="false">
		<notes>
			<html:p>GENE_ASSOCIATION: MG216</html:p>
		</notes>
		<listOfReactants>
			<speciesReference species="M_adp_c" stoichiometry="1.000000"/>
			<speciesReference species="M_h_c" stoichiometry="1.000000"/>
			<speciesReference species="M_pep_c" stoichiometry="1.000000"/>
		</listOfReactants>
		<listOfProducts>
			<speciesReference species="M_atp_c" stoichiometry="1.000000"/>
			<speciesReference species="M_pyr_c" stoichiometry="1.000000"/>
		</listOfProducts>
	</reaction>
	<reaction id="R_PYNP1r" name="R_pyrimidine_nucleoside_phosphorylase__cytosine_" reversible="true">
		<notes>
			<html:p>GENE_ASSOCIATION: MG051</html:p>
		</notes>
		<listOfReactants>
			<speciesReference species="M_csn_c" stoichiometry="1.000000"/>
			<speciesReference species="M_r1p_c" stoichiometry="1.000000"/>
		</listOfReactants>
		<listOfProducts>
			<speciesReference species="M_cytd_c" stoichiometry="1.000000"/>
			<speciesReference species="M_pi_c" stoichiometry="1.000000"/>
		</listOfProducts>
	</reaction>
	<reaction id="R_PYNP2" name="R_pyrimidine_nucleoside_phosphorylase__uracil_" reversible="true">
		<notes>
			<html:p>GENE_ASSOCIATION: MG051</html:p>
		</notes>
		<listOfReactants>
			<speciesReference species="M_pi_c" stoichiometry="1.000000"/>
			<speciesReference species="M_uri_c" stoichiometry="1.000000"/>
		</listOfReactants>
		<listOfProducts>
			<speciesReference species="M_r1p_c" stoichiometry="1.000000"/>
			<speciesReference species="M_ura_c" stoichiometry="1.000000"/>
		</listOfProducts>
	</reaction>
	<reaction id="R_RBFK" name="R_riboflavin_kinase" reversible="false">
		<notes>
			<html:p>GENE_ASSOCIATION: MG145</html:p>
		</notes>
		<listOfReactants>
			<speciesReference species="M_atp_c" stoichiometry="1.000000"/>
			<speciesReference species="M_ribflv_c" stoichiometry="1.000000"/>
		</listOfReactants>
		<listOfProducts>
			<speciesReference species="M_adp_c" stoichiometry="1.000000"/>
			<speciesReference species="M_fmn_c" stoichiometry="1.000000"/>
			<speciesReference species="M_h_c" stoichiometry="1.000000"/>
		</listOfProducts>
	</reaction>
	<reaction id="R_RBK" name="R_ribokinase" reversible="false">
		<notes>
			<html:p>GENE_ASSOCIATION: </html:p>
		</notes>
		<listOfReactants>
			<speciesReference species="M_atp_c" stoichiometry="1.000000"/>
			<speciesReference species="M_rib_D_c" stoichiometry="1.000000"/>
		</listOfReactants>
		<listOfProducts>
			<speciesReference species="M_adp_c" stoichiometry="1.000000"/>
			<speciesReference species="M_h_c" stoichiometry="1.000000"/>
			<speciesReference species="M_r5p_c" stoichiometry="1.000000"/>
		</listOfProducts>
	</reaction>
	<reaction id="R_RIBabc" name="R_D_ribose_transport_via_ABC_system" reversible="false">
		<notes>
			<html:p>GENE_ASSOCIATION: MG119</html:p>
		</notes>
		<listOfReactants>
			<speciesReference species="M_atp_c" stoichiometry="1.000000"/>
			<speciesReference species="M_h2o_c" stoichiometry="1.000000"/>
			<speciesReference species="M_rib_D_e" stoichiometry="1.000000"/>
		</listOfReactants>
		<listOfProducts>
			<speciesReference species="M_adp_c" stoichiometry="1.000000"/>
			<speciesReference species="M_h_c" stoichiometry="1.000000"/>
			<speciesReference species="M_pi_c" stoichiometry="1.000000"/>
			<speciesReference species="M_rib_D_c" stoichiometry="1.000000"/>
		</listOfProducts>
	</reaction>
	<reaction id="R_RIBFLVt2" name="R_riboflavin_transport_in_via_proton_symport" reversible="false">
		<notes>
			<html:p>GENE_ASSOCIATION: </html:p>
		</notes>
		<listOfReactants>
			<speciesReference species="M_h_e" stoichiometry="1.000000"/>
			<speciesReference species="M_ribflv_e" stoichiometry="1.000000"/>
		</listOfReactants>
		<listOfProducts>
			<speciesReference species="M_h_c" stoichiometry="1.000000"/>
			<speciesReference species="M_ribflv_c" stoichiometry="1.000000"/>
		</listOfProducts>
	</reaction>
	<reaction id="R_RNDR1" name="R_ribonucleoside_diphosphate_reductase__ADP_" reversible="false">
		<notes>
			<html:p>GENE_ASSOCIATION: ( MG229  and  MG230  and  MG231 )</html:p>
		</notes>
		<listOfReactants>
			<speciesReference species="M_adp_c" stoichiometry="1.000000"/>
			<speciesReference species="M_trdrd_c" stoichiometry="1.000000"/>
		</listOfReactants>
		<listOfProducts>
			<speciesReference species="M_dadp_c" stoichiometry="1.000000"/>
			<speciesReference species="M_h2o_c" stoichiometry="1.000000"/>
			<speciesReference species="M_trdox_c" stoichiometry="1.000000"/>
		</listOfProducts>
	</reaction>
	<reaction id="R_RNDR2" name="R_ribonucleoside_diphosphate_reductase__GDP_" reversible="false">
		<notes>
			<html:p>GENE_ASSOCIATION: ( MG229  and  MG230  and  MG231 )</html:p>
		</notes>
		<listOfReactants>
			<speciesReference species="M_gdp_c" stoichiometry="1.000000"/>
			<speciesReference species="M_trdrd_c" stoichiometry="1.000000"/>
		</listOfReactants>
		<listOfProducts>
			<speciesReference species="M_dgdp_c" stoichiometry="1.000000"/>
			<speciesReference species="M_h2o_c" stoichiometry="1.000000"/>
			<speciesReference species="M_trdox_c" stoichiometry="1.000000"/>
		</listOfProducts>
	</reaction>
	<reaction id="R_RNDR3" name="R_ribonucleoside_diphosphate_reductase__CDP_" reversible="false">
		<notes>
			<html:p>GENE_ASSOCIATION: ( MG229  and  MG230  and  MG231 )</html:p>
		</notes>
		<listOfReactants>
			<speciesReference species="M_cdp_c" stoichiometry="1.000000"/>
			<speciesReference species="M_trdrd_c" stoichiometry="1.000000"/>
		</listOfReactants>
		<listOfProducts>
			<speciesReference species="M_dcdp_c" stoichiometry="1.000000"/>
			<speciesReference species="M_h2o_c" stoichiometry="1.000000"/>
			<speciesReference species="M_trdox_c" stoichiometry="1.000000"/>
		</listOfProducts>
	</reaction>
	<reaction id="R_RNDR4" name="R_ribonucleoside_diphosphate_reductase__UDP_" reversible="false">
		<notes>
			<html:p>GENE_ASSOCIATION: ( MG229  and  MG230  and  MG231 )</html:p>
		</notes>
		<listOfReactants>
			<speciesReference species="M_trdrd_c" stoichiometry="1.000000"/>
			<speciesReference species="M_udp_c" stoichiometry="1.000000"/>
		</listOfReactants>
		<listOfProducts>
			<speciesReference species="M_dudp_c" stoichiometry="1.000000"/>
			<speciesReference species="M_h2o_c" stoichiometry="1.000000"/>
			<speciesReference species="M_trdox_c" stoichiometry="1.000000"/>
		</listOfProducts>
	</reaction>
	<reaction id="R_RPE" name="R_ribulose_5_phosphate_3_epimerase" reversible="true">
		<notes>
			<html:p>GENE_ASSOCIATION: MG112</html:p>
		</notes>
		<listOfReactants>
			<speciesReference species="M_ru5p_D_c" stoichiometry="1.000000"/>
		</listOfReactants>
		<listOfProducts>
			<speciesReference species="M_xu5p_D_c" stoichiometry="1.000000"/>
		</listOfProducts>
	</reaction>
	<reaction id="R_RPI" name="R_ribose_5_phosphate_isomerase" reversible="true">
		<notes>
			<html:p>GENE_ASSOCIATION: MG396</html:p>
		</notes>
		<listOfReactants>
			<speciesReference species="M_r5p_c" stoichiometry="1.000000"/>
		</listOfReactants>
		<listOfProducts>
			<speciesReference species="M_ru5p_D_c" stoichiometry="1.000000"/>
		</listOfProducts>
	</reaction>
	<reaction id="R_SALCpts" name="R_salicin_transport_via_PEP_Pyr_PTS" reversible="false">
		<notes>
			<html:p>GENE_ASSOCIATION: ( MG041  and  MG429 )</html:p>
		</notes>
		<listOfReactants>
			<speciesReference species="M_pep_c" stoichiometry="1.000000"/>
			<speciesReference species="M_salcn_e" stoichiometry="1.000000"/>
		</listOfReactants>
		<listOfProducts>
			<speciesReference species="M_pyr_c" stoichiometry="1.000000"/>
			<speciesReference species="M_salc6p_c" stoichiometry="1.000000"/>
		</listOfProducts>
	</reaction>
	<reaction id="R_SERt2" name="R_L_serine_transport_in_via_proton_symport" reversible="false">
		<notes>
			<html:p>GENE_ASSOCIATION: </html:p>
		</notes>
		<listOfReactants>
			<speciesReference species="M_h_e" stoichiometry="1.000000"/>
			<speciesReference species="M_ser_L_e" stoichiometry="1.000000"/>
		</listOfReactants>
		<listOfProducts>
			<speciesReference species="M_h_c" stoichiometry="1.000000"/>
			<speciesReference species="M_ser_L_c" stoichiometry="1.000000"/>
		</listOfProducts>
	</reaction>
	<reaction id="R_SERTRS" name="R_Seryl_tRNA_synthetase" reversible="false">
		<notes>
			<html:p>GENE_ASSOCIATION: MG005</html:p>
		</notes>
		<listOfReactants>
			<speciesReference species="M_atp_c" stoichiometry="1.000000"/>
			<speciesReference species="M_ser_L_c" stoichiometry="1.000000"/>
			<speciesReference species="M_trnaser_c" stoichiometry="1.000000"/>
		</listOfReactants>
		<listOfProducts>
			<speciesReference species="M_amp_c" stoichiometry="1.000000"/>
			<speciesReference species="M_ppi_c" stoichiometry="1.000000"/>
			<speciesReference species="M_sertrna_c" stoichiometry="1.000000"/>
		</listOfProducts>
	</reaction>
	<reaction id="R_SO4t2" name="R_sulfate_transport_in_via_proton_symport" reversible="false">
		<notes>
			<html:p>GENE_ASSOCIATION: </html:p>
		</notes>
		<listOfReactants>
			<speciesReference species="M_h_e" stoichiometry="1.000000"/>
			<speciesReference species="M_so4_e" stoichiometry="1.000000"/>
		</listOfReactants>
		<listOfProducts>
			<speciesReference species="M_h_c" stoichiometry="1.000000"/>
			<speciesReference species="M_so4_c" stoichiometry="1.000000"/>
		</listOfProducts>
	</reaction>
	<reaction id="R_SPMDabc" name="R_spermidine_transport_via_ABC_system" reversible="false">
		<notes>
			<html:p>GENE_ASSOCIATION: ( MG042  and  MG043  and  MG044 )</html:p>
		</notes>
		<listOfReactants>
			<speciesReference species="M_atp_c" stoichiometry="1.000000"/>
			<speciesReference species="M_h2o_c" stoichiometry="1.000000"/>
			<speciesReference species="M_spmd_e" stoichiometry="1.000000"/>
		</listOfReactants>
		<listOfProducts>
			<speciesReference species="M_adp_c" stoichiometry="1.000000"/>
			<speciesReference species="M_h_c" stoichiometry="1.000000"/>
			<speciesReference species="M_pi_c" stoichiometry="1.000000"/>
			<speciesReference species="M_spmd_c" stoichiometry="1.000000"/>
		</listOfProducts>
	</reaction>
	<reaction id="R_SUCpts" name="R_sucrose_transport_via_PEP_Pyr_PTS" reversible="false">
		<notes>
			<html:p>GENE_ASSOCIATION: ( MG041  and  MG429 )</html:p>
		</notes>
		<listOfReactants>
			<speciesReference species="M_pep_c" stoichiometry="1.000000"/>
			<speciesReference species="M_sucr_e" stoichiometry="1.000000"/>
		</listOfReactants>
		<listOfProducts>
			<speciesReference species="M_pyr_c" stoichiometry="1.000000"/>
			<speciesReference species="M_suc6p_c" stoichiometry="1.000000"/>
		</listOfProducts>
	</reaction>
	<reaction id="R_TECA4S" name="R_minor_teichoic_acid_synthesis__n=30_" reversible="false">
		<notes>
			<html:p>GENE_ASSOCIATION: MG025</html:p>
		</notes>
		<listOfReactants>
			<speciesReference species="M_h2o_c" stoichiometry="30.000000"/>
			<speciesReference species="M_uacgala_c" stoichiometry="30.000000"/>
			<speciesReference species="M_udpg_c" stoichiometry="30.000000"/>
		</listOfReactants>
		<listOfProducts>
			<speciesReference species="M_h_c" stoichiometry="60.000000"/>
			<speciesReference species="M_tcam_c" stoichiometry="1.000000"/>
			<speciesReference species="M_udp_c" stoichiometry="30.000000"/>
			<speciesReference species="M_ump_c" stoichiometry="30.000000"/>
		</listOfProducts>
	</reaction>
	<reaction id="R_TEICH45" name="R_teichuronic_acid__n=45___unlinked__GalNAc_GlcA_repeated" reversible="true">
		<notes>
			<html:p>GENE_ASSOCIATION: MG075</html:p>
		</notes>
		<listOfReactants>
			<speciesReference species="M_uacgala_c" stoichiometry="45.000000"/>
			<speciesReference species="M_udpglcur_c" stoichiometry="45.000000"/>
		</listOfReactants>
		<listOfProducts>
			<speciesReference species="M_h_c" stoichiometry="45.000000"/>
			<speciesReference species="M_teich_45_c" stoichiometry="1.000000"/>
			<speciesReference species="M_udp_c" stoichiometry="45.000000"/>
			<speciesReference species="M_ump_c" stoichiometry="45.000000"/>
		</listOfProducts>
	</reaction>
	<reaction id="R_THDPO" name="R_thiol_peroxidase" reversible="false">
		<notes>
			<html:p>GENE_ASSOCIATION: MG124</html:p>
		</notes>
		<listOfReactants>
			<speciesReference species="M_h2o2_c" stoichiometry="1.000000"/>
			<speciesReference species="M_trdrd_c" stoichiometry="1.000000"/>
		</listOfReactants>
		<listOfProducts>
			<speciesReference species="M_h2o_c" stoichiometry="2.000000"/>
			<speciesReference species="M_trdox_c" stoichiometry="1.000000"/>
		</listOfProducts>
	</reaction>
	<reaction id="R_THM2t2" name="R_Thiamine_transport_in_via_proton_symport" reversible="false">
		<notes>
			<html:p>GENE_ASSOCIATION: </html:p>
		</notes>
		<listOfReactants>
			<speciesReference species="M_h_e" stoichiometry="1.000000"/>
			<speciesReference species="M_thm_e" stoichiometry="1.000000"/>
		</listOfReactants>
		<listOfProducts>
			<speciesReference species="M_h_c" stoichiometry="1.000000"/>
			<speciesReference species="M_thm_c" stoichiometry="1.000000"/>
		</listOfProducts>
	</reaction>
	<reaction id="R_THMDt2" name="R_thymidine_transport_in_via_proton_symport" reversible="false">
		<notes>
			<html:p>GENE_ASSOCIATION: </html:p>
		</notes>
		<listOfReactants>
			<speciesReference species="M_h_e" stoichiometry="1.000000"/>
			<speciesReference species="M_thymd_e" stoichiometry="1.000000"/>
		</listOfReactants>
		<listOfProducts>
			<speciesReference species="M_h_c" stoichiometry="1.000000"/>
			<speciesReference species="M_thymd_c" stoichiometry="1.000000"/>
		</listOfProducts>
	</reaction>
	<reaction id="R_THRTRS" name="R_Threonyl_tRNA_synthetase" reversible="false">
		<notes>
			<html:p>GENE_ASSOCIATION: MG375</html:p>
		</notes>
		<listOfReactants>
			<speciesReference species="M_atp_c" stoichiometry="1.000000"/>
			<speciesReference species="M_thr_L_c" stoichiometry="1.000000"/>
			<speciesReference species="M_trnathr_c" stoichiometry="1.000000"/>
		</listOfReactants>
		<listOfProducts>
			<speciesReference species="M_amp_c" stoichiometry="1.000000"/>
			<speciesReference species="M_ppi_c" stoichiometry="1.000000"/>
			<speciesReference species="M_thrtrna_c" stoichiometry="1.000000"/>
		</listOfProducts>
	</reaction>
	<reaction id="R_THZPSN" name="R_thiazole_phosphate_synthesis" reversible="false">
		<notes>
			<html:p>GENE_ASSOCIATION: MG372</html:p>
		</notes>
		<listOfReactants>
			<speciesReference species="M_atp_c" stoichiometry="1.000000"/>
			<speciesReference species="M_cys_L_c" stoichiometry="1.000000"/>
			<speciesReference species="M_dxyl5p_c" stoichiometry="1.000000"/>
			<speciesReference species="M_tyr_L_c" stoichiometry="1.000000"/>
		</listOfReactants>
		<listOfProducts>
			<speciesReference species="M_4hba_c" stoichiometry="1.000000"/>
			<speciesReference species="M_4mpetz_c" stoichiometry="1.000000"/>
			<speciesReference species="M_ala_L_c" stoichiometry="1.000000"/>
			<speciesReference species="M_amp_c" stoichiometry="1.000000"/>
			<speciesReference species="M_co2_c" stoichiometry="1.000000"/>
			<speciesReference species="M_h_c" stoichiometry="1.000000"/>
			<speciesReference species="M_h2o_c" stoichiometry="1.000000"/>
			<speciesReference species="M_ppi_c" stoichiometry="1.000000"/>
		</listOfProducts>
	</reaction>
	<reaction id="R_TKT1" name="R_transketolase" reversible="true">
		<notes>
			<html:p>GENE_ASSOCIATION: MG066</html:p>
		</notes>
		<listOfReactants>
			<speciesReference species="M_r5p_c" stoichiometry="1.000000"/>
			<speciesReference species="M_xu5p_D_c" stoichiometry="1.000000"/>
		</listOfReactants>
		<listOfProducts>
			<speciesReference species="M_g3p_c" stoichiometry="1.000000"/>
			<speciesReference species="M_s7p_c" stoichiometry="1.000000"/>
		</listOfProducts>
	</reaction>
	<reaction id="R_TKT2" name="R_transketolase" reversible="true">
		<notes>
			<html:p>GENE_ASSOCIATION: MG066</html:p>
		</notes>
		<listOfReactants>
			<speciesReference species="M_e4p_c" stoichiometry="1.000000"/>
			<speciesReference species="M_xu5p_D_c" stoichiometry="1.000000"/>
		</listOfReactants>
		<listOfProducts>
			<speciesReference species="M_f6p_c" stoichiometry="1.000000"/>
			<speciesReference species="M_g3p_c" stoichiometry="1.000000"/>
		</listOfProducts>
	</reaction>
	<reaction id="R_TMDK1" name="R_thymidine_kinase__ATP_thymidine_" reversible="false">
		<notes>
			<html:p>GENE_ASSOCIATION: MG034</html:p>
		</notes>
		<listOfReactants>
			<speciesReference species="M_atp_c" stoichiometry="1.000000"/>
			<speciesReference species="M_thymd_c" stoichiometry="1.000000"/>
		</listOfReactants>
		<listOfProducts>
			<speciesReference species="M_adp_c" stoichiometry="1.000000"/>
			<speciesReference species="M_dtmp_c" stoichiometry="1.000000"/>
			<speciesReference species="M_h_c" stoichiometry="1.000000"/>
		</listOfProducts>
	</reaction>
	<reaction id="R_TMDPK" name="R_thiamine_diphosphokinase" reversible="false">
		<notes>
			<html:p>GENE_ASSOCIATION: </html:p>
		</notes>
		<listOfReactants>
			<speciesReference species="M_atp_c" stoichiometry="1.000000"/>
			<speciesReference species="M_thm_c" stoichiometry="1.000000"/>
		</listOfReactants>
		<listOfProducts>
			<speciesReference species="M_amp_c" stoichiometry="1.000000"/>
			<speciesReference species="M_h_c" stoichiometry="1.000000"/>
			<speciesReference species="M_thmpp_c" stoichiometry="1.000000"/>
		</listOfProducts>
	</reaction>
	<reaction id="R_TMDPP" name="R_thymidine_phosphorylase" reversible="true">
		<notes>
			<html:p>GENE_ASSOCIATION: MG051</html:p>
		</notes>
		<listOfReactants>
			<speciesReference species="M_pi_c" stoichiometry="1.000000"/>
			<speciesReference species="M_thymd_c" stoichiometry="1.000000"/>
		</listOfReactants>
		<listOfProducts>
			<speciesReference species="M_2dr1p_c" stoichiometry="1.000000"/>
			<speciesReference species="M_thym_c" stoichiometry="1.000000"/>
		</listOfProducts>
	</reaction>
	<reaction id="R_TMDS" name="R_thymidylate_synthase" reversible="false">
		<notes>
			<html:p>GENE_ASSOCIATION: MG227</html:p>
		</notes>
		<listOfReactants>
			<speciesReference species="M_dump_c" stoichiometry="1.000000"/>
			<speciesReference species="M_mlthf_c" stoichiometry="1.000000"/>
		</listOfReactants>
		<listOfProducts>
			<speciesReference species="M_dhf_c" stoichiometry="1.000000"/>
			<speciesReference species="M_dtmp_c" stoichiometry="1.000000"/>
		</listOfProducts>
	</reaction>
	<reaction id="R_TPI" name="R_triose_phosphate_isomerase" reversible="true">
		<notes>
			<html:p>GENE_ASSOCIATION: MG431</html:p>
		</notes>
		<listOfReactants>
			<speciesReference species="M_dhap_c" stoichiometry="1.000000"/>
		</listOfReactants>
		<listOfProducts>
			<speciesReference species="M_g3p_c" stoichiometry="1.000000"/>
		</listOfProducts>
	</reaction>
	<reaction id="R_TRDR" name="R_thioredoxin_reductase__NADPH_" reversible="false">
		<notes>
			<html:p>GENE_ASSOCIATION: MG102</html:p>
		</notes>
		<listOfReactants>
			<speciesReference species="M_h_c" stoichiometry="1.000000"/>
			<speciesReference species="M_nadph_c" stoichiometry="1.000000"/>
			<speciesReference species="M_trdox_c" stoichiometry="1.000000"/>
		</listOfReactants>
		<listOfProducts>
			<speciesReference species="M_nadp_c" stoichiometry="1.000000"/>
			<speciesReference species="M_trdrd_c" stoichiometry="1.000000"/>
		</listOfProducts>
	</reaction>
	<reaction id="R_TREpts" name="R_trehalose_transport_via_PEP_Pyr_PTS" reversible="false">
		<notes>
			<html:p>GENE_ASSOCIATION: ( MG041  and  MG429 )</html:p>
		</notes>
		<listOfReactants>
			<speciesReference species="M_pep_c" stoichiometry="1.000000"/>
			<speciesReference species="M_tre_e" stoichiometry="1.000000"/>
		</listOfReactants>
		<listOfProducts>
			<speciesReference species="M_pyr_c" stoichiometry="1.000000"/>
			<speciesReference species="M_tre6p_c" stoichiometry="1.000000"/>
		</listOfProducts>
	</reaction>
	<reaction id="R_TRIA" name="R_membrane_alanyl_aminopeptidase" reversible="true">
		<notes>
			<html:p>GENE_ASSOCIATION: </html:p>
		</notes>
		<listOfReactants>
			<speciesReference species="M_cgly_c" stoichiometry="1.000000"/>
			<speciesReference species="M_h2o_c" stoichiometry="1.000000"/>
		</listOfReactants>
		<listOfProducts>
			<speciesReference species="M_cys_L_c" stoichiometry="1.000000"/>
			<speciesReference species="M_gly_c" stoichiometry="1.000000"/>
		</listOfProducts>
	</reaction>
	<reaction id="R_TRPt2" name="R_L_tryptophan_transport_in_via_proton_symport" reversible="false">
		<notes>
			<html:p>GENE_ASSOCIATION: </html:p>
		</notes>
		<listOfReactants>
			<speciesReference species="M_h_e" stoichiometry="1.000000"/>
			<speciesReference species="M_trp_L_e" stoichiometry="1.000000"/>
		</listOfReactants>
		<listOfProducts>
			<speciesReference species="M_h_c" stoichiometry="1.000000"/>
			<speciesReference species="M_trp_L_c" stoichiometry="1.000000"/>
		</listOfProducts>
	</reaction>
	<reaction id="R_TRPTRS" name="R_Tryptophanyl_tRNA_synthetase" reversible="false">
		<notes>
			<html:p>GENE_ASSOCIATION: MG126</html:p>
		</notes>
		<listOfReactants>
			<speciesReference species="M_atp_c" stoichiometry="1.000000"/>
			<speciesReference species="M_trnatrp_c" stoichiometry="1.000000"/>
			<speciesReference species="M_trp_L_c" stoichiometry="1.000000"/>
		</listOfReactants>
		<listOfProducts>
			<speciesReference species="M_amp_c" stoichiometry="1.000000"/>
			<speciesReference species="M_ppi_c" stoichiometry="1.000000"/>
			<speciesReference species="M_trptrna_c" stoichiometry="1.000000"/>
		</listOfProducts>
	</reaction>
	<reaction id="R_TYRt2" name="R_tyrosine_peroxisomal_transport_via_proton_symport" reversible="true">
		<notes>
			<html:p>GENE_ASSOCIATION: </html:p>
		</notes>
		<listOfReactants>
			<speciesReference species="M_h_c" stoichiometry="1.000000"/>
			<speciesReference species="M_tyr_L_c" stoichiometry="1.000000"/>
		</listOfReactants>
		<listOfProducts>
			<speciesReference species="M_h_e" stoichiometry="1.000000"/>
			<speciesReference species="M_tyr_L_e" stoichiometry="1.000000"/>
		</listOfProducts>
	</reaction>
	<reaction id="R_TYRTRS" name="R_Tyrosyl_tRNA_synthetase" reversible="false">
		<notes>
			<html:p>GENE_ASSOCIATION: MG455</html:p>
		</notes>
		<listOfReactants>
			<speciesReference species="M_atp_c" stoichiometry="1.000000"/>
			<speciesReference species="M_trnatyr_c" stoichiometry="1.000000"/>
			<speciesReference species="M_tyr_L_c" stoichiometry="1.000000"/>
		</listOfReactants>
		<listOfProducts>
			<speciesReference species="M_amp_c" stoichiometry="1.000000"/>
			<speciesReference species="M_ppi_c" stoichiometry="1.000000"/>
			<speciesReference species="M_tyrtrna_c" stoichiometry="1.000000"/>
		</listOfProducts>
	</reaction>
	<reaction id="R_UAG4E" name="R_UDP_N_acetylglucosamine_4_epimerase" reversible="false">
		<notes>
			<html:p>GENE_ASSOCIATION: MG118</html:p>
		</notes>
		<listOfReactants>
			<speciesReference species="M_uacgam_c" stoichiometry="1.000000"/>
		</listOfReactants>
		<listOfProducts>
			<speciesReference species="M_uacgala_c" stoichiometry="1.000000"/>
		</listOfProducts>
	</reaction>
	<reaction id="R_UAGDP" name="R_UDP_N_acetylglucosamine_diphosphorylase" reversible="false">
		<notes>
			<html:p>GENE_ASSOCIATION: </html:p>
		</notes>
		<listOfReactants>
			<speciesReference species="M_acgam1p_c" stoichiometry="1.000000"/>
			<speciesReference species="M_h_c" stoichiometry="1.000000"/>
			<speciesReference species="M_utp_c" stoichiometry="1.000000"/>
		</listOfReactants>
		<listOfProducts>
			<speciesReference species="M_ppi_c" stoichiometry="1.000000"/>
			<speciesReference species="M_uacgam_c" stoichiometry="1.000000"/>
		</listOfProducts>
	</reaction>
	<reaction id="R_UDPG4E" name="R_UDPglucose_4_epimerase" reversible="true">
		<notes>
			<html:p>GENE_ASSOCIATION: MG118</html:p>
		</notes>
		<listOfReactants>
			<speciesReference species="M_udpg_c" stoichiometry="1.000000"/>
		</listOfReactants>
		<listOfProducts>
			<speciesReference species="M_udpgal_c" stoichiometry="1.000000"/>
		</listOfProducts>
	</reaction>
	<reaction id="R_UDPGALM" name="R_UDPgalactopyranose_mutase" reversible="false">
		<notes>
			<html:p>GENE_ASSOCIATION: MG137</html:p>
		</notes>
		<listOfReactants>
			<speciesReference species="M_udpgal_c" stoichiometry="1.000000"/>
		</listOfReactants>
		<listOfProducts>
			<speciesReference species="M_udpgalfur_c" stoichiometry="1.000000"/>
		</listOfProducts>
	</reaction>
	<reaction id="R_UDPGD" name="R_UDPglucose_6_dehydrogenase" reversible="true">
		<notes>
			<html:p>GENE_ASSOCIATION: </html:p>
		</notes>
		<listOfReactants>
			<speciesReference species="M_h2o_c" stoichiometry="1.000000"/>
			<speciesReference species="M_nad_c" stoichiometry="2.000000"/>
			<speciesReference species="M_udpg_c" stoichiometry="1.000000"/>
		</listOfReactants>
		<listOfProducts>
			<speciesReference species="M_h_c" stoichiometry="3.000000"/>
			<speciesReference species="M_nadh_c" stoichiometry="2.000000"/>
			<speciesReference species="M_udpglcur_c" stoichiometry="1.000000"/>
		</listOfProducts>
	</reaction>
	<reaction id="R_UGT1" name="R_UDP_glucosyltransferase__monoglucosyl_" reversible="false">
		<notes>
			<html:p>GENE_ASSOCIATION: </html:p>
		</notes>
		<listOfReactants>
			<speciesReference species="M_12dgr_c" stoichiometry="1.000000"/>
			<speciesReference species="M_udpg_c" stoichiometry="1.000000"/>
		</listOfReactants>
		<listOfProducts>
			<speciesReference species="M_h_c" stoichiometry="1.000000"/>
			<speciesReference species="M_m12dg_c" stoichiometry="1.000000"/>
			<speciesReference species="M_udp_c" stoichiometry="1.000000"/>
		</listOfProducts>
	</reaction>
	<reaction id="R_UGT2" name="R_UDP_glucosyltransferase__diglucosyl_" reversible="false">
		<notes>
			<html:p>GENE_ASSOCIATION: </html:p>
		</notes>
		<listOfReactants>
			<speciesReference species="M_m12dg_c" stoichiometry="1.000000"/>
			<speciesReference species="M_udpg_c" stoichiometry="1.000000"/>
		</listOfReactants>
		<listOfProducts>
			<speciesReference species="M_h_c" stoichiometry="1.000000"/>
			<speciesReference species="M_d12dg_c" stoichiometry="1.000000"/>
			<speciesReference species="M_udp_c" stoichiometry="1.000000"/>
		</listOfProducts>
	</reaction>
	<reaction id="R_UGT3" name="R_UDP_glucosyltransferase__triglucosyl_" reversible="false">
		<notes>
			<html:p>GENE_ASSOCIATION: </html:p>
		</notes>
		<listOfReactants>
			<speciesReference species="M_d12dg_c" stoichiometry="1.000000"/>
			<speciesReference species="M_udpg_c" stoichiometry="1.000000"/>
		</listOfReactants>
		<listOfProducts>
			<speciesReference species="M_h_c" stoichiometry="1.000000"/>
			<speciesReference species="M_t12dg_c" stoichiometry="1.000000"/>
			<speciesReference species="M_udp_c" stoichiometry="1.000000"/>
		</listOfProducts>
	</reaction>
	<reaction id="R_UPPRT" name="R_uracil_phosphoribosyltransferase" reversible="false">
		<notes>
			<html:p>GENE_ASSOCIATION: MG030</html:p>
		</notes>
		<listOfReactants>
			<speciesReference species="M_prpp_c" stoichiometry="1.000000"/>
			<speciesReference species="M_ura_c" stoichiometry="1.000000"/>
		</listOfReactants>
		<listOfProducts>
			<speciesReference species="M_ppi_c" stoichiometry="1.000000"/>
			<speciesReference species="M_ump_c" stoichiometry="1.000000"/>
		</listOfProducts>
	</reaction>
	<reaction id="R_URAt2" name="R_uracil_transport_in_via_proton_symport" reversible="false">
		<notes>
			<html:p>GENE_ASSOCIATION: </html:p>
		</notes>
		<listOfReactants>
			<speciesReference species="M_h_e" stoichiometry="1.000000"/>
			<speciesReference species="M_ura_e" stoichiometry="1.000000"/>
		</listOfReactants>
		<listOfProducts>
			<speciesReference species="M_h_c" stoichiometry="1.000000"/>
			<speciesReference species="M_ura_c" stoichiometry="1.000000"/>
		</listOfProducts>
	</reaction>
	<reaction id="R_URIDK1" name="R_uridylate_kinase__UMP_" reversible="false">
		<notes>
			<html:p>GENE_ASSOCIATION: ( MG330  and  MG434 )</html:p>
		</notes>
		<listOfReactants>
			<speciesReference species="M_atp_c" stoichiometry="1.000000"/>
			<speciesReference species="M_ump_c" stoichiometry="1.000000"/>
		</listOfReactants>
		<listOfProducts>
			<speciesReference species="M_adp_c" stoichiometry="1.000000"/>
			<speciesReference species="M_udp_c" stoichiometry="1.000000"/>
		</listOfProducts>
	</reaction>
	<reaction id="R_URIDK3" name="R_uridylate_kinase__dUMP_" reversible="true">
		<notes>
			<html:p>GENE_ASSOCIATION: ( MG330  and  MG434 )</html:p>
		</notes>
		<listOfReactants>
			<speciesReference species="M_atp_c" stoichiometry="1.000000"/>
			<speciesReference species="M_dump_c" stoichiometry="1.000000"/>
		</listOfReactants>
		<listOfProducts>
			<speciesReference species="M_adp_c" stoichiometry="1.000000"/>
			<speciesReference species="M_dudp_c" stoichiometry="1.000000"/>
		</listOfProducts>
	</reaction>
	<reaction id="R_URIK1" name="R_uridine_kinase__ATP_Uridine_" reversible="false">
		<notes>
			<html:p>GENE_ASSOCIATION: MG382</html:p>
		</notes>
		<listOfReactants>
			<speciesReference species="M_atp_c" stoichiometry="1.000000"/>
			<speciesReference species="M_uri_c" stoichiometry="1.000000"/>
		</listOfReactants>
		<listOfProducts>
			<speciesReference species="M_adp_c" stoichiometry="1.000000"/>
			<speciesReference species="M_h_c" stoichiometry="1.000000"/>
			<speciesReference species="M_ump_c" stoichiometry="1.000000"/>
		</listOfProducts>
	</reaction>
	<reaction id="R_URIK2" name="R_uridine_kinase__GTP_Uridine_" reversible="false">
		<notes>
			<html:p>GENE_ASSOCIATION: MG382</html:p>
		</notes>
		<listOfReactants>
			<speciesReference species="M_gtp_c" stoichiometry="1.000000"/>
			<speciesReference species="M_uri_c" stoichiometry="1.000000"/>
		</listOfReactants>
		<listOfProducts>
			<speciesReference species="M_gdp_c" stoichiometry="1.000000"/>
			<speciesReference species="M_h_c" stoichiometry="1.000000"/>
			<speciesReference species="M_ump_c" stoichiometry="1.000000"/>
		</listOfProducts>
	</reaction>
	<reaction id="R_URIK3" name="R_uridine_kinase__ITP_Uridine_" reversible="false">
		<notes>
			<html:p>GENE_ASSOCIATION: MG382</html:p>
		</notes>
		<listOfReactants>
			<speciesReference species="M_itp_c" stoichiometry="1.000000"/>
			<speciesReference species="M_uri_c" stoichiometry="1.000000"/>
		</listOfReactants>
		<listOfProducts>
			<speciesReference species="M_h_c" stoichiometry="1.000000"/>
			<speciesReference species="M_idp_c" stoichiometry="1.000000"/>
			<speciesReference species="M_ump_c" stoichiometry="1.000000"/>
		</listOfProducts>
	</reaction>
	<reaction id="R_VALt2" name="R_L_valine_transport_in_via_proton_symport" reversible="false">
		<notes>
			<html:p>GENE_ASSOCIATION: </html:p>
		</notes>
		<listOfReactants>
			<speciesReference species="M_h_e" stoichiometry="1.000000"/>
			<speciesReference species="M_val_L_e" stoichiometry="1.000000"/>
		</listOfReactants>
		<listOfProducts>
			<speciesReference species="M_h_c" stoichiometry="1.000000"/>
			<speciesReference species="M_val_L_c" stoichiometry="1.000000"/>
		</listOfProducts>
	</reaction>
	<reaction id="R_VALTRS" name="R_Valyl_tRNA_synthetase" reversible="false">
		<notes>
			<html:p>GENE_ASSOCIATION: MG334</html:p>
		</notes>
		<listOfReactants>
			<speciesReference species="M_atp_c" stoichiometry="1.000000"/>
			<speciesReference species="M_trnaval_c" stoichiometry="1.000000"/>
			<speciesReference species="M_val_L_c" stoichiometry="1.000000"/>
		</listOfReactants>
		<listOfProducts>
			<speciesReference species="M_amp_c" stoichiometry="1.000000"/>
			<speciesReference species="M_ppi_c" stoichiometry="1.000000"/>
			<speciesReference species="M_valtrna_c" stoichiometry="1.000000"/>
		</listOfProducts>
	</reaction>
	<reaction id="R_ZN2t4" name="R_zinc_transport_out_via_antiport" reversible="false">
		<notes>
			<html:p>GENE_ASSOCIATION: </html:p>
		</notes>
		<listOfReactants>
			<speciesReference species="M_h_e" stoichiometry="1.000000"/>
			<speciesReference species="M_k_e" stoichiometry="1.000000"/>
			<speciesReference species="M_zn2_c" stoichiometry="1.000000"/>
		</listOfReactants>
		<listOfProducts>
			<speciesReference species="M_h_c" stoichiometry="1.000000"/>
			<speciesReference species="M_k_c" stoichiometry="1.000000"/>
			<speciesReference species="M_zn2_e" stoichiometry="1.000000"/>
		</listOfProducts>
	</reaction>
	<reaction id="R_Biomass" name="R_Biomass" reversible="false">
		<notes>
			<html:p>GENE_ASSOCIATION: ( MG026  and  MG070  and  MG081  and  MG082  and  MG083  and  MG087  and  MG088  and  MG089  and  MG090  and  MG092  and  MG093  and  MG106  and  MG142  and  MG150  and  MG151  and  MG152  and  MG153  and  MG154  and  MG155  and  MG156  and  MG157  and  MG158  and  MG159  and  MG160  and  MG161  and  MG162  and  MG163  and  MG164  and  MG165  and  MG166  and  MG167  and  MG168  and  MG169  and  MG172  and  MG173  and  MG174  and  MG175  and  MG176  and  MG178  and  MG196  and  MG197  and  MG198  and  MG232  and  MG234  and  MG257  and  MG258  and  MG311  and  MG325  and  MG361  and  MG362  and  MG363  and  MG417  and  MG418  and  MG424  and  MG426  and  MG433  and  MG435  and  MG444  and  MG446  and  MG451  and  MG466  and  MG473  and  MG481  and  MG522 )</html:p>
		</notes>
		<listOfReactants>
			<speciesReference species="M_alatrna_c" stoichiometry="0.266900"/>
			<speciesReference species="M_argtrna_c" stoichiometry="0.193000"/>
			<speciesReference species="M_asntrna_c" stoichiometry="0.148000"/>
			<speciesReference species="M_asptrna_c" stoichiometry="0.148000"/>
			<speciesReference species="M_cystrna_c" stoichiometry="0.056700"/>
			<speciesReference species="M_glntrna_c" stoichiometry="0.260300"/>
			<speciesReference species="M_glutrna_c" stoichiometry="0.260400"/>
			<speciesReference species="M_glytrna_c" stoichiometry="0.408300"/>
			<speciesReference species="M_histrna_c" stoichiometry="0.081700"/>
			<speciesReference species="M_iletrna_c" stoichiometry="0.269900"/>
			<speciesReference species="M_leutrna_c" stoichiometry="0.346400"/>
			<speciesReference species="M_lystrna_c" stoichiometry="0.323100"/>
			<speciesReference species="M_mettrna_c" stoichiometry="0.113300"/>
			<speciesReference species="M_phetrna_c" stoichiometry="0.175900"/>
			<speciesReference species="M_protrna_c" stoichiometry="0.160600"/>
			<speciesReference species="M_sertrna_c" stoichiometry="0.216200"/>
			<speciesReference species="M_thrtrna_c" stoichiometry="0.186300"/>
			<speciesReference species="M_trptrna_c" stoichiometry="0.054300"/>
			<speciesReference species="M_tyrtrna_c" stoichiometry="0.110800"/>
			<speciesReference species="M_valtrna_c" stoichiometry="0.306700"/>
			<speciesReference species="M_fmettrna_c" stoichiometry="0.005700"/>
			<speciesReference species="M_gtp_c" stoichiometry="0.062200"/>
			<speciesReference species="M_ctp_c" stoichiometry="0.038400"/>
			<speciesReference species="M_utp_c" stoichiometry="0.041500"/>
			<speciesReference species="M_datp_c" stoichiometry="0.023000"/>
			<speciesReference species="M_dgtp_c" stoichiometry="0.017400"/>
			<speciesReference species="M_dctp_c" stoichiometry="0.017400"/>
			<speciesReference species="M_dttp_c" stoichiometry="0.022900"/>
			<speciesReference species="M_k_c" stoichiometry="0.706300"/>
			<speciesReference species="M_nh4_c" stoichiometry="0.011843"/>
			<speciesReference species="M_mg2_c" stoichiometry="0.101700"/>
			<speciesReference species="M_ca2_c" stoichiometry="0.003200"/>
			<speciesReference species="M_fe2_c" stoichiometry="0.007106"/>
			<speciesReference species="M_fe3_c" stoichiometry="0.003400"/>
			<speciesReference species="M_cu2_c" stoichiometry="0.003158"/>
			<speciesReference species="M_mn2_c" stoichiometry="0.003158"/>
			<speciesReference species="M_mobd_c" stoichiometry="0.003158"/>
			<speciesReference species="M_cobalt2_c" stoichiometry="0.003158"/>
			<speciesReference species="M_zn2_c" stoichiometry="0.003158"/>
			<speciesReference species="M_ni2_c" stoichiometry="0.003158"/>
			<speciesReference species="M_cl_c" stoichiometry="0.004737"/>
			<speciesReference species="M_so4_c" stoichiometry="0.003948"/>
			<speciesReference species="M_mql7_c" stoichiometry="0.000300"/>
			<speciesReference species="M_10fthf_c" stoichiometry="0.000400"/>
			<speciesReference species="M_nad_c" stoichiometry="0.016200"/>
			<speciesReference species="M_nadp_c" stoichiometry="0.000900"/>
			<speciesReference species="M_coa_c" stoichiometry="0.000576"/>
			<speciesReference species="M_fad_c" stoichiometry="0.000223"/>
			<speciesReference species="M_thf_c" stoichiometry="0.000223"/>
			<speciesReference species="M_mlthf_c" stoichiometry="0.000223"/>
			<speciesReference species="M_thmpp_c" stoichiometry="0.000223"/>
			<speciesReference species="M_pydx5p_c" stoichiometry="0.000223"/>
			<speciesReference species="M_amet_c" stoichiometry="0.000223"/>
			<speciesReference species="M_ribflv_c" stoichiometry="0.000223"/>
			<speciesReference species="M_spmd_c" stoichiometry="0.007000"/>
			<speciesReference species="M_ptrc_c" stoichiometry="0.035000"/>
			<speciesReference species="M_tcam_c" stoichiometry="0.000500"/>
			<speciesReference species="M_teich_45_c" stoichiometry="0.000200"/>
			<speciesReference species="M_t12dg_c" stoichiometry="0.000200"/>
			<speciesReference species="M_atp_c" stoichiometry="9.857000"/>
			<speciesReference species="M_h2o_c" stoichiometry="5.714000"/>
		</listOfReactants>
		<listOfProducts>
			<speciesReference species="M_trnaala_c" stoichiometry="0.266900"/>
			<speciesReference species="M_trnaarg_c" stoichiometry="0.193000"/>
			<speciesReference species="M_trnaasn_c" stoichiometry="0.148000"/>
			<speciesReference species="M_trnaasp_c" stoichiometry="0.148000"/>
			<speciesReference species="M_trnacys_c" stoichiometry="0.056700"/>
			<speciesReference species="M_trnaglu_c" stoichiometry="0.520700"/>
			<speciesReference species="M_trnagly_c" stoichiometry="0.408300"/>
			<speciesReference species="M_trnahis_c" stoichiometry="0.081700"/>
			<speciesReference species="M_trnaile_c" stoichiometry="0.269900"/>
			<speciesReference species="M_trnaleu_c" stoichiometry="0.346400"/>
			<speciesReference species="M_trnalys_c" stoichiometry="0.323100"/>
			<speciesReference species="M_trnamet_c" stoichiometry="0.119000"/>
			<speciesReference species="M_trnaphe_c" stoichiometry="0.175900"/>
			<speciesReference species="M_trnapro_c" stoichiometry="0.160600"/>
			<speciesReference species="M_trnaser_c" stoichiometry="0.216200"/>
			<speciesReference species="M_trnathr_c" stoichiometry="0.186300"/>
			<speciesReference species="M_trnatrp_c" stoichiometry="0.054300"/>
			<speciesReference species="M_trnatyr_c" stoichiometry="0.110800"/>
			<speciesReference species="M_trnaval_c" stoichiometry="0.306700"/>
			<speciesReference species="M_adp_c" stoichiometry="9.806500"/>
			<speciesReference species="M_h_c" stoichiometry="9.806500"/>
			<speciesReference species="M_ppi_c" stoichiometry="0.272400"/>
			<speciesReference species="M_pi_c" stoichiometry="9.792100"/>
		</listOfProducts>
	</reaction>
	<reaction id="R_EX_L_alagly_e_" name="R_L_alanylglycine_exchange" reversible="true">
		<notes>
			<html:p>GENE_ASSOCIATION: </html:p>
		</notes>
		<listOfReactants>
			<speciesReference species="M_L_alagly_e" stoichiometry="1.000000"/>
		</listOfReactants>
		<listOfProducts>
			<speciesReference species="M_L_alagly_b" stoichiometry="1.000000"/>
		</listOfProducts>
	</reaction>
	<reaction id="R_EX_ac_e_" name="R_Acetate_exchange" reversible="true">
		<notes>
			<html:p>GENE_ASSOCIATION: </html:p>
		</notes>
		<listOfReactants>
			<speciesReference species="M_ac_e" stoichiometry="1.000000"/>
		</listOfReactants>
		<listOfProducts>
			<speciesReference species="M_ac_b" stoichiometry="1.000000"/>
		</listOfProducts>
	</reaction>
	<reaction id="R_EX_acgam_e_" name="R_N_Acetyl_D_glucosamine_exchange" reversible="true">
		<notes>
			<html:p>GENE_ASSOCIATION: </html:p>
		</notes>
		<listOfReactants>
			<speciesReference species="M_acgam_e" stoichiometry="1.000000"/>
		</listOfReactants>
		<listOfProducts>
			<speciesReference species="M_acgam_b" stoichiometry="1.000000"/>
		</listOfProducts>
	</reaction>
	<reaction id="R_EX_acoa_e_" name="R_Acyl_CoA_exchange" reversible="true">
		<notes>
			<html:p>GENE_ASSOCIATION: </html:p>
		</notes>
		<listOfReactants>
			<speciesReference species="M_acoa_e" stoichiometry="1.000000"/>
		</listOfReactants>
		<listOfProducts>
			<speciesReference species="M_acoa_b" stoichiometry="1.000000"/>
		</listOfProducts>
	</reaction>
	<reaction id="R_EX_ade_e_" name="R_Adenine_exchange" reversible="true">
		<notes>
			<html:p>GENE_ASSOCIATION: </html:p>
		</notes>
		<listOfReactants>
			<speciesReference species="M_ade_e" stoichiometry="1.000000"/>
		</listOfReactants>
		<listOfProducts>
			<speciesReference species="M_ade_b" stoichiometry="1.000000"/>
		</listOfProducts>
	</reaction>
	<reaction id="R_EX_akg_e_" name="R_2_Oxoglutarate_exchange" reversible="true">
		<notes>
			<html:p>GENE_ASSOCIATION: </html:p>
		</notes>
		<listOfReactants>
			<speciesReference species="M_akg_e" stoichiometry="1.000000"/>
		</listOfReactants>
		<listOfProducts>
			<speciesReference species="M_akg_b" stoichiometry="1.000000"/>
		</listOfProducts>
	</reaction>
	<reaction id="R_EX_ala_L_asp_L_e_" name="R_L_alanyl_L_aspartate_exchange" reversible="true">
		<notes>
			<html:p>GENE_ASSOCIATION: </html:p>
		</notes>
		<listOfReactants>
			<speciesReference species="M_ala_L_asp_L_e" stoichiometry="1.000000"/>
		</listOfReactants>
		<listOfProducts>
			<speciesReference species="M_ala_L_asp_L_b" stoichiometry="1.000000"/>
		</listOfProducts>
	</reaction>
	<reaction id="R_EX_ala_L_gln_L_e_" name="R_ala_L_gln_L_exchange" reversible="true">
		<notes>
			<html:p>GENE_ASSOCIATION: </html:p>
		</notes>
		<listOfReactants>
			<speciesReference species="M_ala_L_gln_L_e" stoichiometry="1.000000"/>
		</listOfReactants>
		<listOfProducts>
			<speciesReference species="M_ala_L_gln_L_b" stoichiometry="1.000000"/>
		</listOfProducts>
	</reaction>
	<reaction id="R_EX_ala_L_glu_L_e_" name="R_ala_L_glu_L_exchange" reversible="true">
		<notes>
			<html:p>GENE_ASSOCIATION: </html:p>
		</notes>
		<listOfReactants>
			<speciesReference species="M_ala_L_glu_L_e" stoichiometry="1.000000"/>
		</listOfReactants>
		<listOfProducts>
			<speciesReference species="M_ala_L_glu_L_b" stoichiometry="1.000000"/>
		</listOfProducts>
	</reaction>
	<reaction id="R_EX_ala_L_his_L_e_" name="R_Alanylhistidine_exchange" reversible="true">
		<notes>
			<html:p>GENE_ASSOCIATION: </html:p>
		</notes>
		<listOfReactants>
			<speciesReference species="M_ala_L_his_L_e" stoichiometry="1.000000"/>
		</listOfReactants>
		<listOfProducts>
			<speciesReference species="M_ala_L_his_L_b" stoichiometry="1.000000"/>
		</listOfProducts>
	</reaction>
	<reaction id="R_EX_ala_L_leu_L_e_" name="R_N_L_Alanyl_L_leucine_exchange" reversible="true">
		<notes>
			<html:p>GENE_ASSOCIATION: </html:p>
		</notes>
		<listOfReactants>
			<speciesReference species="M_ala_L_leu_L_e" stoichiometry="1.000000"/>
		</listOfReactants>
		<listOfProducts>
			<speciesReference species="M_ala_L_leu_L_b" stoichiometry="1.000000"/>
		</listOfProducts>
	</reaction>
	<reaction id="R_EX_ala_L_thr_L_e_" name="R_N_L_alanyl_L_threonine_exchange" reversible="true">
		<notes>
			<html:p>GENE_ASSOCIATION: </html:p>
		</notes>
		<listOfReactants>
			<speciesReference species="M_ala_L_thr_L_e" stoichiometry="1.000000"/>
		</listOfReactants>
		<listOfProducts>
			<speciesReference species="M_ala_L_thr_L_b" stoichiometry="1.000000"/>
		</listOfProducts>
	</reaction>
	<reaction id="R_EX_arbt_e_" name="R_Arbutin_exchange" reversible="true">
		<notes>
			<html:p>GENE_ASSOCIATION: </html:p>
		</notes>
		<listOfReactants>
			<speciesReference species="M_arbt_e" stoichiometry="1.000000"/>
		</listOfReactants>
		<listOfProducts>
			<speciesReference species="M_arbt_b" stoichiometry="1.000000"/>
		</listOfProducts>
	</reaction>
	<reaction id="R_EX_arg_L_e_" name="R_L_Arginine_exchange" reversible="true">
		<notes>
			<html:p>GENE_ASSOCIATION: </html:p>
		</notes>
		<listOfReactants>
			<speciesReference species="M_arg_L_e" stoichiometry="1.000000"/>
		</listOfReactants>
		<listOfProducts>
			<speciesReference species="M_arg_L_b" stoichiometry="1.000000"/>
		</listOfProducts>
	</reaction>
	<reaction id="R_EX_asn_L_e_" name="R_L_Asparagine_exchange" reversible="true">
		<notes>
			<html:p>GENE_ASSOCIATION: </html:p>
		</notes>
		<listOfReactants>
			<speciesReference species="M_asn_L_e" stoichiometry="1.000000"/>
		</listOfReactants>
		<listOfProducts>
			<speciesReference species="M_asn_L_b" stoichiometry="1.000000"/>
		</listOfProducts>
	</reaction>
	<reaction id="R_EX_ca2_e_" name="R_Calcium_exchange" reversible="true">
		<notes>
			<html:p>GENE_ASSOCIATION: </html:p>
		</notes>
		<listOfReactants>
			<speciesReference species="M_ca2_e" stoichiometry="1.000000"/>
		</listOfReactants>
		<listOfProducts>
			<speciesReference species="M_ca2_b" stoichiometry="1.000000"/>
		</listOfProducts>
	</reaction>
	<reaction id="R_EX_cellb_e_" name="R_cellobiose_exchange" reversible="true">
		<notes>
			<html:p>GENE_ASSOCIATION: </html:p>
		</notes>
		<listOfReactants>
			<speciesReference species="M_cellb_e" stoichiometry="1.000000"/>
		</listOfReactants>
		<listOfProducts>
			<speciesReference species="M_cellb_b" stoichiometry="1.000000"/>
		</listOfProducts>
	</reaction>
	<reaction id="R_EX_cgly_e_" name="R_Cys_Gly_exchange" reversible="true">
		<notes>
			<html:p>GENE_ASSOCIATION: </html:p>
		</notes>
		<listOfReactants>
			<speciesReference species="M_cgly_e" stoichiometry="1.000000"/>
		</listOfReactants>
		<listOfProducts>
			<speciesReference species="M_cgly_b" stoichiometry="1.000000"/>
		</listOfProducts>
	</reaction>
	<reaction id="R_EX_cl_e_" name="R_Chloride_exchange" reversible="true">
		<notes>
			<html:p>GENE_ASSOCIATION: </html:p>
		</notes>
		<listOfReactants>
			<speciesReference species="M_cl_e" stoichiometry="1.000000"/>
		</listOfReactants>
		<listOfProducts>
			<speciesReference species="M_cl_b" stoichiometry="1.000000"/>
		</listOfProducts>
	</reaction>
	<reaction id="R_EX_co2_e_" name="R_CO2_exchange" reversible="true">
		<notes>
			<html:p>GENE_ASSOCIATION: </html:p>
		</notes>
		<listOfReactants>
			<speciesReference species="M_co2_e" stoichiometry="1.000000"/>
		</listOfReactants>
		<listOfProducts>
			<speciesReference species="M_co2_b" stoichiometry="1.000000"/>
		</listOfProducts>
	</reaction>
	<reaction id="R_EX_coa_e_" name="R_Coenzyme_A_exchange" reversible="true">
		<notes>
			<html:p>GENE_ASSOCIATION: </html:p>
		</notes>
		<listOfReactants>
			<speciesReference species="M_coa_e" stoichiometry="1.000000"/>
		</listOfReactants>
		<listOfProducts>
			<speciesReference species="M_coa_b" stoichiometry="1.000000"/>
		</listOfProducts>
	</reaction>
	<reaction id="R_EX_cobalt2_e_" name="R_Co2__exchange" reversible="true">
		<notes>
			<html:p>GENE_ASSOCIATION: </html:p>
		</notes>
		<listOfReactants>
			<speciesReference species="M_cobalt2_e" stoichiometry="1.000000"/>
		</listOfReactants>
		<listOfProducts>
			<speciesReference species="M_cobalt2_b" stoichiometry="1.000000"/>
		</listOfProducts>
	</reaction>
	<reaction id="R_EX_csn_e_" name="R_Cytosine_exchange" reversible="true">
		<notes>
			<html:p>GENE_ASSOCIATION: </html:p>
		</notes>
		<listOfReactants>
			<speciesReference species="M_csn_e" stoichiometry="1.000000"/>
		</listOfReactants>
		<listOfProducts>
			<speciesReference species="M_csn_b" stoichiometry="1.000000"/>
		</listOfProducts>
	</reaction>
	<reaction id="R_EX_cu2_e_" name="R_Cu2__exchange" reversible="true">
		<notes>
			<html:p>GENE_ASSOCIATION: </html:p>
		</notes>
		<listOfReactants>
			<speciesReference species="M_cu2_e" stoichiometry="1.000000"/>
		</listOfReactants>
		<listOfProducts>
			<speciesReference species="M_cu2_b" stoichiometry="1.000000"/>
		</listOfProducts>
	</reaction>
	<reaction id="R_EX_datp_e_" name="R_dATP_exchange" reversible="true">
		<notes>
			<html:p>GENE_ASSOCIATION: </html:p>
		</notes>
		<listOfReactants>
			<speciesReference species="M_datp_e" stoichiometry="1.000000"/>
		</listOfReactants>
		<listOfProducts>
			<speciesReference species="M_datp_b" stoichiometry="1.000000"/>
		</listOfProducts>
	</reaction>
	<reaction id="R_EX_dgtp_e_" name="R_dGTP_exchange" reversible="true">
		<notes>
			<html:p>GENE_ASSOCIATION: </html:p>
		</notes>
		<listOfReactants>
			<speciesReference species="M_dgtp_e" stoichiometry="1.000000"/>
		</listOfReactants>
		<listOfProducts>
			<speciesReference species="M_dgtp_b" stoichiometry="1.000000"/>
		</listOfProducts>
	</reaction>
	<reaction id="R_EX_fe2_e_" name="R_Fe2__exchange" reversible="true">
		<notes>
			<html:p>GENE_ASSOCIATION: </html:p>
		</notes>
		<listOfReactants>
			<speciesReference species="M_fe2_e" stoichiometry="1.000000"/>
		</listOfReactants>
		<listOfProducts>
			<speciesReference species="M_fe2_b" stoichiometry="1.000000"/>
		</listOfProducts>
	</reaction>
	<reaction id="R_EX_fe3_e_" name="R_Fe3__exchange" reversible="true">
		<notes>
			<html:p>GENE_ASSOCIATION: </html:p>
		</notes>
		<listOfReactants>
			<speciesReference species="M_fe3_e" stoichiometry="1.000000"/>
		</listOfReactants>
		<listOfProducts>
			<speciesReference species="M_fe3_b" stoichiometry="1.000000"/>
		</listOfProducts>
	</reaction>
	<reaction id="R_EX_fol_e_" name="R_Folate_exchange" reversible="true">
		<notes>
			<html:p>GENE_ASSOCIATION: </html:p>
		</notes>
		<listOfReactants>
			<speciesReference species="M_fol_e" stoichiometry="1.000000"/>
		</listOfReactants>
		<listOfProducts>
			<speciesReference species="M_fol_b" stoichiometry="1.000000"/>
		</listOfProducts>
	</reaction>
	<reaction id="R_EX_fru_e_" name="R_D_Fructose_exchange" reversible="true">
		<notes>
			<html:p>GENE_ASSOCIATION: </html:p>
		</notes>
		<listOfReactants>
			<speciesReference species="M_fru_e" stoichiometry="1.000000"/>
		</listOfReactants>
		<listOfProducts>
			<speciesReference species="M_fru_b" stoichiometry="1.000000"/>
		</listOfProducts>
	</reaction>
	<reaction id="R_EX_gal_e_" name="R_D_Galactose_exchange" reversible="true">
		<notes>
			<html:p>GENE_ASSOCIATION: </html:p>
		</notes>
		<listOfReactants>
			<speciesReference species="M_gal_e" stoichiometry="1.000000"/>
		</listOfReactants>
		<listOfProducts>
			<speciesReference species="M_gal_b" stoichiometry="1.000000"/>
		</listOfProducts>
	</reaction>
	<reaction id="R_EX_gam_e_" name="R_D_Glucosamine_exchange" reversible="true">
		<notes>
			<html:p>GENE_ASSOCIATION: </html:p>
		</notes>
		<listOfReactants>
			<speciesReference species="M_gam_e" stoichiometry="1.000000"/>
		</listOfReactants>
		<listOfProducts>
			<speciesReference species="M_gam_b" stoichiometry="1.000000"/>
		</listOfProducts>
	</reaction>
	<reaction id="R_EX_glc_D_e_" name="R_D_Glucose_exchange" reversible="true">
		<notes>
			<html:p>GENE_ASSOCIATION: </html:p>
		</notes>
		<listOfReactants>
			<speciesReference species="M_glc_D_e" stoichiometry="1.000000"/>
		</listOfReactants>
		<listOfProducts>
			<speciesReference species="M_glc_D_b" stoichiometry="1.000000"/>
		</listOfProducts>
	</reaction>
	<reaction id="R_EX_glu_L_e_" name="R_L_Glutamate_exchange" reversible="true">
		<notes>
			<html:p>GENE_ASSOCIATION: </html:p>
		</notes>
		<listOfReactants>
			<speciesReference species="M_glu_L_e" stoichiometry="1.000000"/>
		</listOfReactants>
		<listOfProducts>
			<speciesReference species="M_glu_L_b" stoichiometry="1.000000"/>
		</listOfProducts>
	</reaction>
	<reaction id="R_EX_gly_asn_L_e_" name="R_glycyl_L_asparagine_exchange" reversible="true">
		<notes>
			<html:p>GENE_ASSOCIATION: </html:p>
		</notes>
		<listOfReactants>
			<speciesReference species="M_gly_asn_L_e" stoichiometry="1.000000"/>
		</listOfReactants>
		<listOfProducts>
			<speciesReference species="M_gly_asn_L_b" stoichiometry="1.000000"/>
		</listOfProducts>
	</reaction>
	<reaction id="R_EX_gly_asp_L_e_" name="R_N_glycyl_L_aspartic_acid_exchange" reversible="true">
		<notes>
			<html:p>GENE_ASSOCIATION: </html:p>
		</notes>
		<listOfReactants>
			<speciesReference species="M_gly_asp_L_e" stoichiometry="1.000000"/>
		</listOfReactants>
		<listOfProducts>
			<speciesReference species="M_gly_asp_L_b" stoichiometry="1.000000"/>
		</listOfProducts>
	</reaction>
	<reaction id="R_EX_gly_gln_L_e_" name="R_L_Glycylglutamine_exchange" reversible="true">
		<notes>
			<html:p>GENE_ASSOCIATION: </html:p>
		</notes>
		<listOfReactants>
			<speciesReference species="M_gly_gln_L_e" stoichiometry="1.000000"/>
		</listOfReactants>
		<listOfProducts>
			<speciesReference species="M_gly_gln_L_b" stoichiometry="1.000000"/>
		</listOfProducts>
	</reaction>
	<reaction id="R_EX_gly_glu_L_e_" name="R_glycyl_L_glutamic_acid_exchange" reversible="true">
		<notes>
			<html:p>GENE_ASSOCIATION: </html:p>
		</notes>
		<listOfReactants>
			<speciesReference species="M_gly_glu_L_e" stoichiometry="1.000000"/>
		</listOfReactants>
		<listOfProducts>
			<speciesReference species="M_gly_glu_L_b" stoichiometry="1.000000"/>
		</listOfProducts>
	</reaction>
	<reaction id="R_EX_gly_met_L_e_" name="R_N_Glycyl_L_methionine_exchange" reversible="true">
		<notes>
			<html:p>GENE_ASSOCIATION: </html:p>
		</notes>
		<listOfReactants>
			<speciesReference species="M_gly_met_L_e" stoichiometry="1.000000"/>
		</listOfReactants>
		<listOfProducts>
			<speciesReference species="M_gly_met_L_b" stoichiometry="1.000000"/>
		</listOfProducts>
	</reaction>
	<reaction id="R_EX_gly_pro_L_e_" name="R_L_Proline__1_glycyl__exchange" reversible="true">
		<notes>
			<html:p>GENE_ASSOCIATION: </html:p>
		</notes>
		<listOfReactants>
			<speciesReference species="M_gly_pro_L_e" stoichiometry="1.000000"/>
		</listOfReactants>
		<listOfProducts>
			<speciesReference species="M_gly_pro_L_b" stoichiometry="1.000000"/>
		</listOfProducts>
	</reaction>
	<reaction id="R_EX_glyc3p_e_" name="R_Glycerol_3_phosphate_exchange" reversible="true">
		<notes>
			<html:p>GENE_ASSOCIATION: </html:p>
		</notes>
		<listOfReactants>
			<speciesReference species="M_glyc3p_e" stoichiometry="1.000000"/>
		</listOfReactants>
		<listOfProducts>
			<speciesReference species="M_glyc3p_b" stoichiometry="1.000000"/>
		</listOfProducts>
	</reaction>
	<reaction id="R_EX_glyc_e_" name="R_Glycerol_exchange" reversible="true">
		<notes>
			<html:p>GENE_ASSOCIATION: </html:p>
		</notes>
		<listOfReactants>
			<speciesReference species="M_glyc_e" stoichiometry="1.000000"/>
		</listOfReactants>
		<listOfProducts>
			<speciesReference species="M_glyc_b" stoichiometry="1.000000"/>
		</listOfProducts>
	</reaction>
	<reaction id="R_EX_gtp_e_" name="R_GTP_exchange" reversible="true">
		<notes>
			<html:p>GENE_ASSOCIATION: </html:p>
		</notes>
		<listOfReactants>
			<speciesReference species="M_gtp_e" stoichiometry="1.000000"/>
		</listOfReactants>
		<listOfProducts>
			<speciesReference species="M_gtp_b" stoichiometry="1.000000"/>
		</listOfProducts>
	</reaction>
	<reaction id="R_EX_h2o_e_" name="R_H2O_exchange" reversible="true">
		<notes>
			<html:p>GENE_ASSOCIATION: </html:p>
		</notes>
		<listOfReactants>
			<speciesReference species="M_h2o_e" stoichiometry="1.000000"/>
		</listOfReactants>
		<listOfProducts>
			<speciesReference species="M_h2o_b" stoichiometry="1.000000"/>
		</listOfProducts>
	</reaction>
	<reaction id="R_EX_h_e_" name="R_H__exchange" reversible="true">
		<notes>
			<html:p>GENE_ASSOCIATION: </html:p>
		</notes>
		<listOfReactants>
			<speciesReference species="M_h_e" stoichiometry="1.000000"/>
		</listOfReactants>
		<listOfProducts>
			<speciesReference species="M_h_b" stoichiometry="1.000000"/>
		</listOfProducts>
	</reaction>
	<reaction id="R_EX_his_L_e_" name="R_L_Histidine_exchange" reversible="true">
		<notes>
			<html:p>GENE_ASSOCIATION: </html:p>
		</notes>
		<listOfReactants>
			<speciesReference species="M_his_L_e" stoichiometry="1.000000"/>
		</listOfReactants>
		<listOfProducts>
			<speciesReference species="M_his_L_b" stoichiometry="1.000000"/>
		</listOfProducts>
	</reaction>
	<reaction id="R_EX_ile_L_e_" name="R_L_Isoleucine_exchange" reversible="true">
		<notes>
			<html:p>GENE_ASSOCIATION: </html:p>
		</notes>
		<listOfReactants>
			<speciesReference species="M_ile_L_e" stoichiometry="1.000000"/>
		</listOfReactants>
		<listOfProducts>
			<speciesReference species="M_ile_L_b" stoichiometry="1.000000"/>
		</listOfProducts>
	</reaction>
	<reaction id="R_EX_k_e_" name="R_Potassium_exchange" reversible="true">
		<notes>
			<html:p>GENE_ASSOCIATION: </html:p>
		</notes>
		<listOfReactants>
			<speciesReference species="M_k_e" stoichiometry="1.000000"/>
		</listOfReactants>
		<listOfProducts>
			<speciesReference species="M_k_b" stoichiometry="1.000000"/>
		</listOfProducts>
	</reaction>
	<reaction id="R_EX_lac_L_e_" name="R_L_Lactate_exchange" reversible="true">
		<notes>
			<html:p>GENE_ASSOCIATION: </html:p>
		</notes>
		<listOfReactants>
			<speciesReference species="M_lac_L_e" stoichiometry="1.000000"/>
		</listOfReactants>
		<listOfProducts>
			<speciesReference species="M_lac_L_b" stoichiometry="1.000000"/>
		</listOfProducts>
	</reaction>
	<reaction id="R_EX_leu_L_e_" name="R_L_Leucine_exchange" reversible="true">
		<notes>
			<html:p>GENE_ASSOCIATION: </html:p>
		</notes>
		<listOfReactants>
			<speciesReference species="M_leu_L_e" stoichiometry="1.000000"/>
		</listOfReactants>
		<listOfProducts>
			<speciesReference species="M_leu_L_b" stoichiometry="1.000000"/>
		</listOfProducts>
	</reaction>
	<reaction id="R_EX_lys_L_e_" name="R_L_Lysine_exchange" reversible="true">
		<notes>
			<html:p>GENE_ASSOCIATION: </html:p>
		</notes>
		<listOfReactants>
			<speciesReference species="M_lys_L_e" stoichiometry="1.000000"/>
		</listOfReactants>
		<listOfProducts>
			<speciesReference species="M_lys_L_b" stoichiometry="1.000000"/>
		</listOfProducts>
	</reaction>
	<reaction id="R_EX_malt_e_" name="R_Maltose_exchange" reversible="true">
		<notes>
			<html:p>GENE_ASSOCIATION: </html:p>
		</notes>
		<listOfReactants>
			<speciesReference species="M_malt_e" stoichiometry="1.000000"/>
		</listOfReactants>
		<listOfProducts>
			<speciesReference species="M_malt_b" stoichiometry="1.000000"/>
		</listOfProducts>
	</reaction>
	<reaction id="R_EX_man_e_" name="R_D_Mannose_exchange" reversible="true">
		<notes>
			<html:p>GENE_ASSOCIATION: </html:p>
		</notes>
		<listOfReactants>
			<speciesReference species="M_man_e" stoichiometry="1.000000"/>
		</listOfReactants>
		<listOfProducts>
			<speciesReference species="M_man_b" stoichiometry="1.000000"/>
		</listOfProducts>
	</reaction>
	<reaction id="R_EX_met_L_ala_L_e_" name="R_met_L_ala_L_exchange" reversible="true">
		<notes>
			<html:p>GENE_ASSOCIATION: </html:p>
		</notes>
		<listOfReactants>
			<speciesReference species="M_met_L_ala_L_e" stoichiometry="1.000000"/>
		</listOfReactants>
		<listOfProducts>
			<speciesReference species="M_met_L_ala_L_b" stoichiometry="1.000000"/>
		</listOfProducts>
	</reaction>
	<reaction id="R_EX_met_L_e_" name="R_L_Methionine_exchange" reversible="true">
		<notes>
			<html:p>GENE_ASSOCIATION: </html:p>
		</notes>
		<listOfReactants>
			<speciesReference species="M_met_L_e" stoichiometry="1.000000"/>
		</listOfReactants>
		<listOfProducts>
			<speciesReference species="M_met_L_b" stoichiometry="1.000000"/>
		</listOfProducts>
	</reaction>
	<reaction id="R_EX_mg2_e_" name="R_Magnesium_exchange" reversible="true">
		<notes>
			<html:p>GENE_ASSOCIATION: </html:p>
		</notes>
		<listOfReactants>
			<speciesReference species="M_mg2_e" stoichiometry="1.000000"/>
		</listOfReactants>
		<listOfProducts>
			<speciesReference species="M_mg2_b" stoichiometry="1.000000"/>
		</listOfProducts>
	</reaction>
	<reaction id="R_EX_mn2_e_" name="R_Mn2__exchange" reversible="true">
		<notes>
			<html:p>GENE_ASSOCIATION: </html:p>
		</notes>
		<listOfReactants>
			<speciesReference species="M_mn2_e" stoichiometry="1.000000"/>
		</listOfReactants>
		<listOfProducts>
			<speciesReference species="M_mn2_b" stoichiometry="1.000000"/>
		</listOfProducts>
	</reaction>
	<reaction id="R_EX_mnl_e_" name="R_D_Mannitol_exchange" reversible="true">
		<notes>
			<html:p>GENE_ASSOCIATION: </html:p>
		</notes>
		<listOfReactants>
			<speciesReference species="M_mnl_e" stoichiometry="1.000000"/>
		</listOfReactants>
		<listOfProducts>
			<speciesReference species="M_mnl_b" stoichiometry="1.000000"/>
		</listOfProducts>
	</reaction>
	<reaction id="R_EX_mobd_e_" name="R_Molybdate_exchange" reversible="true">
		<notes>
			<html:p>GENE_ASSOCIATION: </html:p>
		</notes>
		<listOfReactants>
			<speciesReference species="M_mobd_e" stoichiometry="1.000000"/>
		</listOfReactants>
		<listOfProducts>
			<speciesReference species="M_mobd_b" stoichiometry="1.000000"/>
		</listOfProducts>
	</reaction>
	<reaction id="R_EX_mqn7_e_" name="R_Menaquinone_7_exchange" reversible="true">
		<notes>
			<html:p>GENE_ASSOCIATION: </html:p>
		</notes>
		<listOfReactants>
			<speciesReference species="M_mqn7_e" stoichiometry="1.000000"/>
		</listOfReactants>
		<listOfProducts>
			<speciesReference species="M_mqn7_b" stoichiometry="1.000000"/>
		</listOfProducts>
	</reaction>
	<reaction id="R_EX_nac_e_" name="R_Nicotinate_exchange" reversible="true">
		<notes>
			<html:p>GENE_ASSOCIATION: </html:p>
		</notes>
		<listOfReactants>
			<speciesReference species="M_nac_e" stoichiometry="1.000000"/>
		</listOfReactants>
		<listOfProducts>
			<speciesReference species="M_nac_b" stoichiometry="1.000000"/>
		</listOfProducts>
	</reaction>
	<reaction id="R_EX_nh4_e_" name="R_Ammonium_exchange" reversible="true">
		<notes>
			<html:p>GENE_ASSOCIATION: </html:p>
		</notes>
		<listOfReactants>
			<speciesReference species="M_nh4_e" stoichiometry="1.000000"/>
		</listOfReactants>
		<listOfProducts>
			<speciesReference species="M_nh4_b" stoichiometry="1.000000"/>
		</listOfProducts>
	</reaction>
	<reaction id="R_EX_ni2_e_" name="R_Nickel_exchange" reversible="true">
		<notes>
			<html:p>GENE_ASSOCIATION: </html:p>
		</notes>
		<listOfReactants>
			<speciesReference species="M_ni2_e" stoichiometry="1.000000"/>
		</listOfReactants>
		<listOfProducts>
			<speciesReference species="M_ni2_b" stoichiometry="1.000000"/>
		</listOfProducts>
	</reaction>
	<reaction id="R_EX_orn_L_e_" name="R_L_Ornithine_exchange" reversible="true">
		<notes>
			<html:p>GENE_ASSOCIATION: </html:p>
		</notes>
		<listOfReactants>
			<speciesReference species="M_orn_L_e" stoichiometry="1.000000"/>
		</listOfReactants>
		<listOfProducts>
			<speciesReference species="M_orn_L_b" stoichiometry="1.000000"/>
		</listOfProducts>
	</reaction>
	<reaction id="R_EX_phe_L_e_" name="R_L_Phenylalanine_exchange" reversible="true">
		<notes>
			<html:p>GENE_ASSOCIATION: </html:p>
		</notes>
		<listOfReactants>
			<speciesReference species="M_phe_L_e" stoichiometry="1.000000"/>
		</listOfReactants>
		<listOfProducts>
			<speciesReference species="M_phe_L_b" stoichiometry="1.000000"/>
		</listOfProducts>
	</reaction>
	<reaction id="R_EX_pi_e_" name="R_Phosphate_exchange" reversible="true">
		<notes>
			<html:p>GENE_ASSOCIATION: </html:p>
		</notes>
		<listOfReactants>
			<speciesReference species="M_pi_e" stoichiometry="1.000000"/>
		</listOfReactants>
		<listOfProducts>
			<speciesReference species="M_pi_b" stoichiometry="1.000000"/>
		</listOfProducts>
	</reaction>
	<reaction id="R_EX_ppa_e_" name="R_Propionate__n_C3_0__exchange" reversible="true">
		<notes>
			<html:p>GENE_ASSOCIATION: </html:p>
		</notes>
		<listOfReactants>
			<speciesReference species="M_ppa_e" stoichiometry="1.000000"/>
		</listOfReactants>
		<listOfProducts>
			<speciesReference species="M_ppa_b" stoichiometry="1.000000"/>
		</listOfProducts>
	</reaction>
	<reaction id="R_EX_pro_L_e_" name="R_L_Proline_exchange" reversible="true">
		<notes>
			<html:p>GENE_ASSOCIATION: </html:p>
		</notes>
		<listOfReactants>
			<speciesReference species="M_pro_L_e" stoichiometry="1.000000"/>
		</listOfReactants>
		<listOfProducts>
			<speciesReference species="M_pro_L_b" stoichiometry="1.000000"/>
		</listOfProducts>
	</reaction>
	<reaction id="R_EX_ptrc_e_" name="R_Putrescine_exchange" reversible="true">
		<notes>
			<html:p>GENE_ASSOCIATION: </html:p>
		</notes>
		<listOfReactants>
			<speciesReference species="M_ptrc_e" stoichiometry="1.000000"/>
		</listOfReactants>
		<listOfProducts>
			<speciesReference species="M_ptrc_b" stoichiometry="1.000000"/>
		</listOfProducts>
	</reaction>
	<reaction id="R_EX_pydx_e_" name="R_Pyridoxal_exchange" reversible="true">
		<notes>
			<html:p>GENE_ASSOCIATION: </html:p>
		</notes>
		<listOfReactants>
			<speciesReference species="M_pydx_e" stoichiometry="1.000000"/>
		</listOfReactants>
		<listOfProducts>
			<speciesReference species="M_pydx_b" stoichiometry="1.000000"/>
		</listOfProducts>
	</reaction>
	<reaction id="R_EX_rib_D_e_" name="R_D_Ribose_exchange" reversible="true">
		<notes>
			<html:p>GENE_ASSOCIATION: </html:p>
		</notes>
		<listOfReactants>
			<speciesReference species="M_rib_D_e" stoichiometry="1.000000"/>
		</listOfReactants>
		<listOfProducts>
			<speciesReference species="M_rib_D_b" stoichiometry="1.000000"/>
		</listOfProducts>
	</reaction>
	<reaction id="R_EX_ribflv_e_" name="R_Riboflavin_exchange" reversible="true">
		<notes>
			<html:p>GENE_ASSOCIATION: </html:p>
		</notes>
		<listOfReactants>
			<speciesReference species="M_ribflv_e" stoichiometry="1.000000"/>
		</listOfReactants>
		<listOfProducts>
			<speciesReference species="M_ribflv_b" stoichiometry="1.000000"/>
		</listOfProducts>
	</reaction>
	<reaction id="R_EX_salcn_e_" name="R_Salicin_exchange" reversible="true">
		<notes>
			<html:p>GENE_ASSOCIATION: </html:p>
		</notes>
		<listOfReactants>
			<speciesReference species="M_salcn_e" stoichiometry="1.000000"/>
		</listOfReactants>
		<listOfProducts>
			<speciesReference species="M_salcn_b" stoichiometry="1.000000"/>
		</listOfProducts>
	</reaction>
	<reaction id="R_EX_ser_L_e_" name="R_L_Serine_exchange" reversible="true">
		<notes>
			<html:p>GENE_ASSOCIATION: </html:p>
		</notes>
		<listOfReactants>
			<speciesReference species="M_ser_L_e" stoichiometry="1.000000"/>
		</listOfReactants>
		<listOfProducts>
			<speciesReference species="M_ser_L_b" stoichiometry="1.000000"/>
		</listOfProducts>
	</reaction>
	<reaction id="R_EX_so4_e_" name="R_Sulfate_exchange" reversible="true">
		<notes>
			<html:p>GENE_ASSOCIATION: </html:p>
		</notes>
		<listOfReactants>
			<speciesReference species="M_so4_e" stoichiometry="1.000000"/>
		</listOfReactants>
		<listOfProducts>
			<speciesReference species="M_so4_b" stoichiometry="1.000000"/>
		</listOfProducts>
	</reaction>
	<reaction id="R_EX_spmd_e_" name="R_Spermidine_exchange" reversible="true">
		<notes>
			<html:p>GENE_ASSOCIATION: </html:p>
		</notes>
		<listOfReactants>
			<speciesReference species="M_spmd_e" stoichiometry="1.000000"/>
		</listOfReactants>
		<listOfProducts>
			<speciesReference species="M_spmd_b" stoichiometry="1.000000"/>
		</listOfProducts>
	</reaction>
	<reaction id="R_EX_sucr_e_" name="R_Sucrose_exchange" reversible="true">
		<notes>
			<html:p>GENE_ASSOCIATION: </html:p>
		</notes>
		<listOfReactants>
			<speciesReference species="M_sucr_e" stoichiometry="1.000000"/>
		</listOfReactants>
		<listOfProducts>
			<speciesReference species="M_sucr_b" stoichiometry="1.000000"/>
		</listOfProducts>
	</reaction>
	<reaction id="R_EX_thm_e_" name="R_Thiamin_exchange" reversible="true">
		<notes>
			<html:p>GENE_ASSOCIATION: </html:p>
		</notes>
		<listOfReactants>
			<speciesReference species="M_thm_e" stoichiometry="1.000000"/>
		</listOfReactants>
		<listOfProducts>
			<speciesReference species="M_thm_b" stoichiometry="1.000000"/>
		</listOfProducts>
	</reaction>
	<reaction id="R_EX_thymd_e_" name="R_Thymidine_exchange" reversible="true">
		<notes>
			<html:p>GENE_ASSOCIATION: </html:p>
		</notes>
		<listOfReactants>
			<speciesReference species="M_thymd_e" stoichiometry="1.000000"/>
		</listOfReactants>
		<listOfProducts>
			<speciesReference species="M_thymd_b" stoichiometry="1.000000"/>
		</listOfProducts>
	</reaction>
	<reaction id="R_EX_tre_e_" name="R_Trehalose_exchange" reversible="true">
		<notes>
			<html:p>GENE_ASSOCIATION: </html:p>
		</notes>
		<listOfReactants>
			<speciesReference species="M_tre_e" stoichiometry="1.000000"/>
		</listOfReactants>
		<listOfProducts>
			<speciesReference species="M_tre_b" stoichiometry="1.000000"/>
		</listOfProducts>
	</reaction>
	<reaction id="R_EX_trp_L_e_" name="R_L_Tryptophan_exchange" reversible="true">
		<notes>
			<html:p>GENE_ASSOCIATION: </html:p>
		</notes>
		<listOfReactants>
			<speciesReference species="M_trp_L_e" stoichiometry="1.000000"/>
		</listOfReactants>
		<listOfProducts>
			<speciesReference species="M_trp_L_b" stoichiometry="1.000000"/>
		</listOfProducts>
	</reaction>
	<reaction id="R_EX_tyr_L_e_" name="R_L_Tyrosine_exchange" reversible="true">
		<notes>
			<html:p>GENE_ASSOCIATION: </html:p>
		</notes>
		<listOfReactants>
			<speciesReference species="M_tyr_L_e" stoichiometry="1.000000"/>
		</listOfReactants>
		<listOfProducts>
			<speciesReference species="M_tyr_L_b" stoichiometry="1.000000"/>
		</listOfProducts>
	</reaction>
	<reaction id="R_EX_ura_e_" name="R_Uracil_exchange" reversible="true">
		<notes>
			<html:p>GENE_ASSOCIATION: </html:p>
		</notes>
		<listOfReactants>
			<speciesReference species="M_ura_e" stoichiometry="1.000000"/>
		</listOfReactants>
		<listOfProducts>
			<speciesReference species="M_ura_b" stoichiometry="1.000000"/>
		</listOfProducts>
	</reaction>
	<reaction id="R_EX_val_L_e_" name="R_L_Valine_exchange" reversible="true">
		<notes>
			<html:p>GENE_ASSOCIATION: </html:p>
		</notes>
		<listOfReactants>
			<speciesReference species="M_val_L_e" stoichiometry="1.000000"/>
		</listOfReactants>
		<listOfProducts>
			<speciesReference species="M_val_L_b" stoichiometry="1.000000"/>
		</listOfProducts>
	</reaction>
	<reaction id="R_EX_zn2_e_" name="R_Zinc_exchange" reversible="true">
		<notes>
			<html:p>GENE_ASSOCIATION: </html:p>
		</notes>
		<listOfReactants>
			<speciesReference species="M_zn2_e" stoichiometry="1.000000"/>
		</listOfReactants>
		<listOfProducts>
			<speciesReference species="M_zn2_b" stoichiometry="1.000000"/>
		</listOfProducts>
	</reaction>
</listOfReactions>
</model>
</sbml>
